# Supplementary material for: 4-Methyl-3-(2-phenoxy­acet­yl)-5-phenyl-1,3,4-oxadiazinan-2-one
Source: Acta Crystallogr Sect E Struct Rep Online. 2009 Jun 6;65(Pt 7):o1468. doi: 10.1107/S1600536809020285 (PMC2969466; doi:10.1107/S1600536809020285)
Supplement: Supplementary file 2 [file e-65-o1468-Isup2.hkl]

#
# h,k,l, Fc-squared, Fo-squared, sigma(Fo-squared) and status flag
#
data_I
_shelx_title ' s86 in P 1 21/c 1'
_shelx_refln_list_code          4
_shelx_F_calc_maximum      144.90
_exptl_crystal_F_000       688.00
_reflns_d_resolution_high  0.8410
 
loop_
 _symmetry_equiv_pos_as_xyz
 'x, y, z'
 '-x, y+1/2, -z+1/2'
 '-x, -y, -z'
 'x, -y-1/2, z-1/2'
 
_cell_length_a     9.6024
_cell_length_b     9.4203
_cell_length_c    19.2750
_cell_angle_alpha  90.000
_cell_angle_beta  114.206
_cell_angle_gamma  90.000
 
_shelx_F_squared_multiplier     1.000
 
loop_
 _refln_index_h
 _refln_index_k
 _refln_index_l
 _refln_F_squared_calc
 _refln_F_squared_meas
 _refln_F_squared_sigma
 _refln_observed_status
   1   0   0      861.55      831.81     14.16 o
   2   0   0    20995.26    19955.23     98.54 o
   3   0   0     8609.80     8270.27     75.10 o
   4   0   0       95.81      127.16      5.86 o
   5   0   0      630.21      615.51     28.79 o
   6   0   0       69.19       56.12      5.17 o
   7   0   0       40.75       28.17     17.15 o
   8   0   0       19.23       22.79     15.42 o
   9   0   0      152.24      160.79      9.01 o
  10   0   0        2.66       37.14     18.75 o
   1   1   0     1347.31     1470.45     22.76 o
   2   1   0     1569.88     1952.75     31.24 o
   3   1   0      345.94      339.94     16.66 o
   4   1   0     1296.16     1505.75     37.10 o
   5   1   0      196.75      227.32     10.51 o
   6   1   0      111.49      118.94      5.93 o
   7   1   0       54.27       49.64      5.84 o
   8   1   0       29.05       30.15     15.77 o
   9   1   0       50.64       42.55      7.46 o
  10   1   0       13.98      -20.87     20.87 o
   0   2   0     2838.51     2728.16     35.99 o
   1   2   0     2279.27     2311.02     34.04 o
   2   2   0      189.33      393.17     16.93 o
   3   2   0      384.88      342.62     12.32 o
   4   2   0      194.78      323.12     14.38 o
   5   2   0      203.50      208.90      9.27 o
   6   2   0      312.69      278.13     13.37 o
   7   2   0       55.85       68.09      6.21 o
   8   2   0       24.74       33.63      5.92 o
   9   2   0        8.40        4.72     17.65 o
  10   2   0       10.61       16.48      7.51 o
   1   3   0     6162.52     6107.19     63.51 o
   2   3   0     2335.07     2199.18     40.82 o
   3   3   0      259.35      214.37     11.10 o
   4   3   0      574.20      577.39     27.44 o
   5   3   0       37.14       40.63      4.57 o
   6   3   0       92.96       84.79      5.84 o
   7   3   0        2.84        5.26     22.05 o
   8   3   0       34.57       38.18      6.41 o
   9   3   0        2.50        7.42     16.59 o
  10   3   0       38.99       40.65      8.11 o
   0   4   0      282.61      443.93     21.95 o
   1   4   0     1248.72     1288.90     35.13 o
   2   4   0       75.03       76.28      4.52 o
   3   4   0       32.84       38.21      4.02 o
   4   4   0      382.46      392.03     17.11 o
   5   4   0      170.90      147.11      7.94 o
   6   4   0       10.70       24.77      5.38 o
   7   4   0       99.98      106.64      7.85 o
   8   4   0       25.24       18.44      6.27 o
   9   4   0        5.20        0.00     19.24 o
   1   5   0        9.95       33.08      4.64 o
   2   5   0      386.63      463.00     18.45 o
   3   5   0      244.16      241.16     11.35 o
   4   5   0        4.92        1.35     12.96 o
   5   5   0       15.91       14.71     14.71 o
   6   5   0      656.38      675.51     29.37 o
   7   5   0       43.24       45.40      7.42 o
   8   5   0        3.99       -7.08     19.59 o
   9   5   0       20.24        5.64     26.11 o
   0   6   0       12.07       61.91      5.80 o
   1   6   0       39.28       37.96      5.26 o
   2   6   0      272.48      281.63     18.14 o
   3   6   0      175.73      160.64      8.62 o
   4   6   0       96.61      117.55      6.60 o
   5   6   0       84.71       99.40      6.73 o
   6   6   0       61.50       74.34      6.92 o
   7   6   0        6.82        9.12     19.07 o
   8   6   0        0.57       15.21     13.88 o
   1   7   0       29.12       20.99     19.04 o
   2   7   0       85.00       96.84      6.67 o
   3   7   0       80.57       85.54      6.26 o
   4   7   0       33.34       27.95      5.74 o
   5   7   0      251.58      221.43     13.71 o
   6   7   0        1.80        8.19     13.90 o
   7   7   0       39.34       50.66      7.85 o
   8   7   0       40.55       46.07      8.33 o
   0   8   0      499.62      518.61     27.30 o
   1   8   0        0.79      -11.38     21.33 o
   2   8   0       45.60       44.39      6.75 o
   3   8   0        7.52       24.35     13.01 o
   4   8   0      105.80       80.76      7.26 o
   5   8   0        3.21        9.98     15.33 o
   6   8   0        1.49      -22.17     22.17 o
   7   8   0        0.73      -18.42     21.23 o
   1   9   0       40.63       37.08     21.27 o
   2   9   0      226.74      244.50     11.11 o
   3   9   0       35.14       30.62      6.10 o
   4   9   0        8.67        6.59     18.27 o
   5   9   0        2.72        8.88     16.02 o
   6   9   0        3.72       17.05     15.98 o
   0  10   0        6.94      -11.92     21.99 o
   1  10   0        0.12        2.36     16.48 o
   2  10   0        8.33      -20.31     20.31 o
   3  10   0        2.79        2.28     20.25 o
   4  10   0        9.89      -22.33     22.33 o
   1  11   0        5.85      -18.36     18.36 o
 -10   1   1        2.62      -23.54     23.54 o
  -9   1   1      167.43      174.35      9.15 o
  -8   1   1       10.73        7.41     15.52 o
  -7   1   1       16.64       14.36      4.78 o
  -6   1   1      447.17      439.45     18.84 o
  -5   1   1      478.59      482.10     17.18 o
  -4   1   1     4257.47     4008.78     58.97 o
  -3   1   1       39.00       36.23      3.03 o
  -2   1   1    13080.27    11940.99     73.25 o
  -1   1   1      120.10      162.32      6.62 o
   0   1   1      285.69      303.62      7.16 o
   1   1   1      733.47      775.40     18.10 o
   2   1   1      255.79      213.19      9.23 o
   3   1   1      476.20      436.98     19.22 o
   4   1   1     2174.98     2035.67     43.96 o
   5   1   1      373.13      366.83     16.37 o
   6   1   1       89.97       76.57      5.47 o
   7   1   1        4.14       -9.95     14.07 o
   8   1   1        8.96      -14.45     14.45 o
   9   1   1        2.83       22.41     14.18 o
  10   1   1        9.89       11.88      6.75 o
 -10   2   1        7.64       -8.06     19.22 o
  -9   2   1       20.37       27.84     18.85 o
  -8   2   1       78.88       60.25      6.61 o
  -7   2   1       94.20       93.56      6.40 o
  -6   2   1        3.70        7.72     10.92 o
  -5   2   1      278.90      265.32     13.92 o
  -4   2   1      827.26      726.86     26.66 o
  -3   2   1        9.83        6.92      2.58 o
  -2   2   1      517.39      425.50     17.25 o
  -1   2   1     2295.40     2225.90     32.88 o
   0   2   1     2185.33     1994.36     21.52 o
   1   2   1      594.37      549.47     19.30 o
   2   2   1     3924.12     3470.26     46.36 o
   3   2   1        0.04        1.47      7.59 o
   4   2   1      299.28      280.06     13.19 o
   5   2   1       28.94       16.27     12.51 o
   6   2   1       47.64       41.06      4.99 o
   7   2   1       16.64       13.69      5.41 o
   8   2   1       85.54       81.46      6.63 o
   9   2   1        4.08       19.23     15.95 o
  10   2   1        0.79        8.35     18.70 o
 -10   3   1        7.00      -14.00     20.74 o
  -9   3   1       16.01        9.64     20.13 o
  -8   3   1       44.51       35.21     17.93 o
  -7   3   1      246.82      227.00     12.99 o
  -6   3   1        2.01        1.37     11.21 o
  -5   3   1       50.16       55.03      4.54 o
  -4   3   1      375.68      316.95     14.29 o
  -3   3   1      106.78       98.48      4.76 o
  -2   3   1     3833.93     3472.08     49.94 o
  -1   3   1      558.90      514.69     20.02 o
   0   3   1     1676.70     1308.59     93.06 o
   1   3   1      200.20      167.59     10.17 o
   2   3   1     3503.31     3134.15     48.99 o
   3   3   1      159.16      159.37      8.27 o
   4   3   1       50.77       73.29      4.84 o
   5   3   1       13.40        5.06     11.05 o
   6   3   1      168.27      184.39      8.17 o
   7   3   1       13.88       21.90     15.48 o
   8   3   1        3.69       10.48     16.89 o
   9   3   1        6.01       20.20     14.28 o
  -9   4   1       19.50       28.16     19.65 o
  -8   4   1        0.46      -14.66     17.65 o
  -7   4   1      811.57      879.36     31.84 o
  -6   4   1      537.40      501.77     22.98 o
  -5   4   1        3.34       18.81     10.41 o
  -4   4   1        1.69        4.57     11.10 o
  -3   4   1     1449.58     1384.74     37.31 o
  -2   4   1     2669.80     2560.93     48.22 o
  -1   4   1       75.73       77.91      3.97 o
   0   4   1      279.93      256.55     16.98 o
   1   4   1       29.29       46.31      3.72 o
   2   4   1      979.15      874.91     31.31 o
   3   4   1      286.08      279.26     14.21 o
   4   4   1       34.66       36.16      4.78 o
   5   4   1       59.85       46.97      5.33 o
   6   4   1     1061.80     1068.55     46.28 o
   7   4   1      828.86      915.24     34.31 o
   8   4   1      102.86       98.32      8.20 o
   9   4   1        6.53       21.54     15.22 o
  -9   5   1       13.69        0.00     21.12 o
  -8   5   1      113.55      113.37      8.77 o
  -7   5   1       96.23       93.51      7.70 o
  -6   5   1        1.28       10.03     14.19 o
  -5   5   1      279.76      305.27     13.98 o
  -4   5   1      269.01      290.29     13.29 o
  -3   5   1        1.35        3.28      9.47 o
  -2   5   1        2.77       10.37      4.00 o
  -1   5   1      431.77      421.00     16.82 o
   0   5   1       36.67       12.70      9.37 o
   1   5   1      100.16      113.65      6.56 o
   2   5   1      381.71      420.39     17.59 o
   3   5   1       96.59       95.81      5.51 o
   4   5   1      294.58      297.47     14.66 o
   5   5   1       14.73        6.16     15.40 o
   6   5   1      138.73      120.58      7.91 o
   7   5   1        6.58      -12.97     20.51 o
   8   5   1        2.56        9.67     17.45 o
   9   5   1       19.85       -5.83     22.15 o
  -8   6   1        2.23       24.66     14.39 o
  -7   6   1       30.00       23.61      6.29 o
  -6   6   1        0.32       -7.38     13.82 o
  -5   6   1       76.49       68.09      6.20 o
  -4   6   1       23.51       14.92     14.48 o
  -3   6   1        0.05       11.51     11.07 o
  -2   6   1      134.79      143.18      7.68 o
  -1   6   1      122.28      123.81      6.32 o
   0   6   1       51.59       53.42      4.01 o
   1   6   1      330.77      317.32     18.83 o
   2   6   1      101.36      110.72      6.42 o
   3   6   1       16.45       14.90     12.78 o
   4   6   1        7.68       -1.61     14.49 o
   5   6   1       45.34       43.70      6.22 o
   6   6   1       43.45        7.93     21.53 o
   7   6   1       66.43       41.75     25.41 o
   8   6   1        1.39      -12.98     20.28 o
  -8   7   1       35.68       29.13     22.33 o
  -7   7   1       15.93        2.37     16.58 o
  -6   7   1        0.37        9.97     14.52 o
  -5   7   1        4.32      -14.66     14.66 o
  -4   7   1       11.78       10.15     11.72 o
  -3   7   1        0.52        7.43     12.51 o
  -2   7   1        9.98        0.94      5.03 o
  -1   7   1       11.02       11.00     15.94 o
   0   7   1       56.35       38.60      6.48 o
   1   7   1        2.98       16.60     18.04 o
   2   7   1       15.71       11.26     15.37 o
   3   7   1       41.46       21.80     17.19 o
   4   7   1       83.83       84.92      7.16 o
   5   7   1        0.54      -17.83     17.83 o
   6   7   1        0.45      -12.67     17.91 o
   7   7   1       40.66       43.50      7.79 o
  -7   8   1       17.48        7.76     19.54 o
  -6   8   1       23.47       26.30      6.54 o
  -5   8   1        8.59       19.38     14.76 o
  -4   8   1        2.72      -19.10     19.10 o
  -3   8   1        1.41       23.88     12.06 o
  -2   8   1       93.72       93.16      7.13 o
  -1   8   1      157.52      168.35      9.40 o
   0   8   1       86.56       87.25      8.13 o
   1   8   1      345.35      387.29     20.21 o
   2   8   1      143.12      141.09      8.24 o
   3   8   1       15.97       16.23     11.27 o
   4   8   1       73.34       72.43      7.21 o
   5   8   1       27.08       28.79     16.98 o
   6   8   1       13.21        9.14     20.74 o
   7   8   1       11.52       10.68     19.21 o
  -6   9   1       65.71       23.58     23.58 o
  -5   9   1        2.90       21.49     14.58 o
  -4   9   1        0.22       10.63     14.59 o
  -3   9   1       23.95       11.52     16.30 o
  -2   9   1       42.80        8.17     19.83 o
  -1   9   1        0.30       23.30     15.43 o
   0   9   1      263.55      259.20      8.94 o
   1   9   1       75.67       65.28      7.99 o
   2   9   1        1.86       -8.45     16.64 o
   3   9   1        6.13      -17.45     17.45 o
   4   9   1      121.96      114.40      8.26 o
   5   9   1        6.52       15.88     17.73 o
  -4  10   1        7.95        6.96      6.69 o
  -3  10   1       65.26       96.44      7.75 o
  -2  10   1       15.58        7.84      6.31 o
  -1  10   1        0.00       -1.17      6.09 o
   0  10   1       12.63        9.99     24.34 o
   1  10   1       16.23       -2.29     17.66 o
   2  10   1        1.53       13.38     19.69 o
   3  10   1       29.18       30.06     19.75 o
   4  10   1        5.55      -18.22     18.22 o
  -2  11   1       46.35       51.84      7.60 o
  -1  11   1        1.77       -2.43     19.58 o
   0  11   1        5.17       18.60     11.91 o
   1  11   1        3.58      -16.44     16.44 o
 -10   0   2        8.90      -10.23     21.11 o
  -9   0   2      127.95      116.44      8.22 o
  -8   0   2       18.94        3.73     14.74 o
  -7   0   2      124.35      102.76      7.00 o
  -6   0   2      348.30      307.49     13.25 o
  -5   0   2      353.56      327.58     16.03 o
  -4   0   2      218.90      153.96      7.51 o
  -3   0   2     3576.18     3244.34     45.65 o
  -2   0   2     4813.69     4173.54     42.65 o
  -1   0   2     2364.88     1883.06     21.94 o
   0   0   2     8852.62     9052.52     74.55 o
   1   0   2     3899.45     4293.38     42.95 o
   2   0   2      458.19      437.71     18.27 o
   3   0   2      298.44      296.51     12.50 o
   4   0   2     3451.09     3354.79     58.44 o
   5   0   2      442.62      466.54     18.31 o
   6   0   2        1.46        6.91      3.97 o
   7   0   2       17.62       30.95      5.25 o
   8   0   2        9.89        9.69     14.13 o
   9   0   2       31.81       34.08     18.89 o
 -10   1   2       18.47       20.68     19.37 o
  -9   1   2       28.71       19.34     17.86 o
  -8   1   2       14.83       -5.51     15.24 o
  -7   1   2      147.18      168.71      8.89 o
  -6   1   2      148.57      191.07      8.67 o
  -5   1   2      734.44      804.84     30.64 o
  -4   1   2      174.32      204.45     10.50 o
  -3   1   2       79.30      515.31     19.31 o
  -2   1   2     1683.42     3354.13     39.64 o
  -1   1   2     7478.76     8418.33     53.37 o
   0   1   2     5234.10     6343.28     34.66 o
   1   1   2     1211.13     1255.25     24.86 o
   2   1   2     1040.70      956.06     25.16 o
   3   1   2      314.36      296.64     12.22 o
   4   1   2      412.63      552.70     24.50 o
   5   1   2       75.78      137.88      7.43 o
   6   1   2       77.07       73.43      5.55 o
   7   1   2       18.40       10.16     14.36 o
   8   1   2       98.93       86.11      7.37 o
   9   1   2       40.98       -4.55     22.83 o
 -10   2   2        6.37       31.70     18.30 o
  -9   2   2       18.62       36.39     19.04 o
  -8   2   2        8.20       23.98     17.60 o
  -7   2   2        0.07       12.67     13.05 o
  -6   2   2       65.47      112.84      6.76 o
  -5   2   2        0.02       93.62      4.80 o
  -4   2   2      347.01      308.85     12.59 o
  -3   2   2     2790.71     2918.48     45.10 o
  -2   2   2     1600.46     1510.00     30.03 o
  -1   2   2     1767.42     2228.10     32.75 o
   0   2   2    13179.84    13422.17     58.36 o
   1   2   2     7286.94     6865.03     60.91 o
   2   2   2      102.65      121.21      7.03 o
   3   2   2      182.28      169.43     10.05 o
   4   2   2      148.62      170.52      8.21 o
   5   2   2      323.62      320.09     15.87 o
   6   2   2       32.89       27.40     14.65 o
   7   2   2      112.54      120.56      7.28 o
   8   2   2      106.13      118.29      8.31 o
   9   2   2        1.04       17.15     13.64 o
 -10   3   2        3.73       -5.46     20.80 o
  -9   3   2       81.42       93.97      8.33 o
  -8   3   2       93.51      102.37      7.32 o
  -7   3   2        7.63       45.68      6.11 o
  -6   3   2        0.03        4.96      4.40 o
  -5   3   2       13.58       22.13      3.88 o
  -4   3   2      648.71      722.19     27.56 o
  -3   3   2      110.18      159.80      8.08 o
  -2   3   2      882.04      928.82     26.47 o
  -1   3   2        1.33       18.70      2.76 o
   0   3   2     2465.95     2352.74     66.04 o
   1   3   2      970.20      942.40     27.11 o
   2   3   2      273.27      260.21     11.74 o
   3   3   2        9.51        3.64     10.84 o
   4   3   2      152.51      139.49      7.54 o
   5   3   2       88.43       91.06      5.66 o
   6   3   2        7.96       20.31     15.39 o
   7   3   2        2.23       18.92     13.66 o
   8   3   2       32.15       36.28      6.29 o
   9   3   2        1.84       10.32     17.47 o
 -10   4   2        5.12       -2.87     17.00 o
  -9   4   2       20.10       34.85     18.63 o
  -8   4   2      137.53      157.62      8.07 o
  -7   4   2      102.95      124.36      7.52 o
  -6   4   2      210.58      224.54      9.22 o
  -5   4   2      621.66      539.14     20.38 o
  -4   4   2      179.89      215.95      9.41 o
  -3   4   2      300.66      288.01     13.24 o
  -2   4   2      491.84      429.98     21.09 o
  -1   4   2       80.60      167.90      8.29 o
   0   4   2      101.45      148.98      3.90 o
   1   4   2      347.75      364.99     15.30 o
   2   4   2      939.79     1051.76     32.94 o
   3   4   2       22.30       18.10     11.90 o
   4   4   2      133.20      139.07      7.00 o
   5   4   2      287.14      273.54     12.30 o
   6   4   2        1.44       30.86     15.71 o
   7   4   2       68.55       69.22      7.45 o
   8   4   2       49.76       45.29      7.38 o
   9   4   2        2.74       11.11     17.57 o
  -9   5   2       10.15       18.64     18.64 o
  -8   5   2      217.25      229.04     13.16 o
  -7   5   2      108.23      105.83      7.16 o
  -6   5   2      540.04      490.83     24.23 o
  -5   5   2       18.01       19.11     15.43 o
  -4   5   2      151.18      158.92      7.21 o
  -3   5   2      153.36      146.31      6.72 o
  -2   5   2      608.90      620.89     28.36 o
  -1   5   2       36.21       67.85      4.55 o
   0   5   2      876.02      864.00     23.64 o
   1   5   2     1930.77     1948.87     49.34 o
   2   5   2      702.27      796.60     32.25 o
   3   5   2      197.48      193.42     10.20 o
   4   5   2        0.06      -13.48     16.20 o
   5   5   2       23.29       37.47      5.44 o
   6   5   2       66.33       83.34      7.32 o
   7   5   2      224.94      219.49     10.89 o
   8   5   2        2.80       12.41      6.13 o
  -9   6   2       85.06       90.60     10.14 o
  -8   6   2       23.98        9.43     19.74 o
  -7   6   2       27.63       -8.47     19.62 o
  -6   6   2       59.91       68.42      6.59 o
  -5   6   2        7.48       21.54     13.25 o
  -4   6   2       10.21        5.80     15.33 o
  -3   6   2       37.31       41.86      5.02 o
  -2   6   2       31.52       21.75      4.73 o
  -1   6   2        6.20       27.05      5.62 o
   0   6   2       49.51       71.90     24.85 o
   1   6   2      123.84      142.19      9.49 o
   2   6   2       53.34       67.11      5.98 o
   3   6   2       10.89       19.40      5.08 o
   4   6   2       69.71       73.10      6.65 o
   5   6   2       24.55       26.90      6.32 o
   6   6   2       68.03       82.36      7.48 o
   7   6   2        9.43       -2.40     18.48 o
   8   6   2       64.40       66.60      9.48 o
  -8   7   2       24.85       12.96     20.89 o
  -7   7   2        0.37        9.25     15.65 o
  -6   7   2      101.01       90.78      7.33 o
  -5   7   2        9.73      -13.62     15.99 o
  -4   7   2       24.63       29.62     17.10 o
  -3   7   2       28.50       14.65     15.09 o
  -2   7   2        5.98        6.02     17.93 o
  -1   7   2        6.68       17.20     17.06 o
   0   7   2       13.75        6.89     10.19 o
   1   7   2        0.30       18.87     16.73 o
   2   7   2       95.90       99.63      7.13 o
   3   7   2      206.43      214.97     10.82 o
   4   7   2       54.10       50.14      7.08 o
   5   7   2      580.12      549.61     26.85 o
   6   7   2       31.84       31.95      6.69 o
   7   7   2      189.17      230.84     13.05 o
  -7   8   2        0.02       27.66     16.10 o
  -6   8   2       13.03        0.00     13.66 o
  -5   8   2        0.40       17.13      9.89 o
  -4   8   2       28.39       11.25     15.92 o
  -3   8   2       60.50       67.28      6.60 o
  -2   8   2       10.13       23.06     15.14 o
  -1   8   2        7.79       23.65      7.00 o
   0   8   2      504.23      456.93     19.71 o
   1   8   2        3.71       12.07     19.06 o
   2   8   2        5.38       -9.56     18.87 o
   3   8   2       12.17       20.26     17.96 o
   4   8   2       82.77       95.82      7.96 o
   5   8   2      202.73      214.61     10.12 o
   6   8   2       17.40      -23.17     23.17 o
  -6   9   2        5.52        6.93     20.04 o
  -5   9   2        1.56      -16.84     17.61 o
  -4   9   2        6.64        0.00     19.73 o
  -3   9   2        0.58       -1.87     13.71 o
  -2   9   2      339.37      350.97     19.36 o
  -1   9   2        0.11       -4.16     19.54 o
   0   9   2       74.91       90.49     27.92 o
   1   9   2       62.40       81.89      7.94 o
   2   9   2       64.57       38.60     24.65 o
   3   9   2        3.05       20.89     16.70 o
   4   9   2       20.76       30.04     20.53 o
   5   9   2       11.53       12.17      6.43 o
  -5  10   2       12.68       -4.54     19.78 o
  -4  10   2       24.24       -2.29     21.69 o
  -3  10   2       38.67       38.17      7.09 o
  -2  10   2       84.71       79.32      8.54 o
  -1  10   2        0.53        0.00     18.98 o
   0  10   2       43.59       16.69     15.17 o
   1  10   2       59.56       75.96      7.81 o
   2  10   2       10.97       24.38     17.04 o
   3  10   2        0.52        4.69     18.46 o
   4  10   2       11.58       17.34     18.36 o
  -2  11   2        5.71      -22.83     22.83 o
  -1  11   2        3.65       27.74     18.35 o
   0  11   2        3.98        1.52     13.71 o
   1  11   2        0.39        2.23     16.59 o
 -10   1   3        0.89      -20.83     20.83 o
  -9   1   3       38.21       31.07      6.66 o
  -8   1   3        8.46       14.58     16.89 o
  -7   1   3      210.31      199.22     13.24 o
  -6   1   3      611.17      567.64     28.35 o
  -5   1   3     2827.34     2411.92     51.14 o
  -4   1   3        4.11       12.23      7.16 o
  -3   1   3     5219.16     4202.63     50.46 o
  -2   1   3     5875.82     4954.50     48.88 o
  -1   1   3      600.21      487.41     14.90 o
   0   1   3     8558.87     9363.60     46.00 o
   1   1   3       67.01       65.27      3.49 o
   2   1   3       47.49       46.08      3.23 o
   3   1   3       19.04       18.28      3.37 o
   4   1   3      155.14      175.92      9.44 o
   5   1   3      419.88      375.82     17.55 o
   6   1   3      142.31      132.60      7.55 o
   7   1   3        3.10        5.26     12.52 o
   8   1   3       47.33       40.44      6.23 o
   9   1   3       20.71      -18.59     21.05 o
 -10   2   3        7.67       28.53     18.89 o
  -9   2   3       50.05       38.03     21.10 o
  -8   2   3      100.43       78.33      7.07 o
  -7   2   3      498.16      479.86     23.25 o
  -6   2   3      159.55      149.21      6.27 o
  -5   2   3       21.23       20.00     10.21 o
  -4   2   3      278.90      265.13     11.91 o
  -3   2   3      867.47      698.99     23.27 o
  -2   2   3     1807.16     1728.91     31.70 o
  -1   2   3      327.32      318.81     13.85 o
   0   2   3       23.70       10.09      7.04 o
   1   2   3     1069.34     1094.49     27.25 o
   2   2   3      154.31      143.53      5.92 o
   3   2   3     1392.95     1270.25     35.67 o
   4   2   3      268.61      270.03     14.47 o
   5   2   3      345.72      316.12     16.96 o
   6   2   3      183.13      160.36      9.31 o
   7   2   3       53.90       65.16      6.41 o
   8   2   3        7.43       -2.07     16.68 o
   9   2   3        4.14      -12.57     15.30 o
 -10   3   3       10.95        5.33     21.97 o
  -9   3   3        5.75      -16.23     16.23 o
  -8   3   3        3.19        0.00     15.71 o
  -7   3   3      611.73      637.29     25.76 o
  -6   3   3        3.65      -11.62     12.03 o
  -5   3   3        0.17       -7.57      9.11 o
  -4   3   3        1.74       14.14      8.16 o
  -3   3   3        0.34        6.06      8.15 o
  -2   3   3      402.24      382.65     17.21 o
  -1   3   3      347.26      354.63     16.90 o
   0   3   3      256.79      200.90     11.90 o
   1   3   3      120.46      135.97      6.64 o
   2   3   3       28.88       15.22      9.71 o
   3   3   3      442.80      370.33     15.61 o
   4   3   3      274.16      299.24     16.40 o
   5   3   3      108.54      134.25      6.80 o
   6   3   3      590.49      583.54     25.11 o
   7   3   3       18.79       19.55     17.06 o
   8   3   3        2.57        2.21     15.43 o
   9   3   3        9.84       13.30     18.23 o
 -10   4   3        7.05      -20.35     20.35 o
  -9   4   3       51.92       49.73      7.65 o
  -8   4   3       23.96       11.74     18.59 o
  -7   4   3       18.15       26.47      5.52 o
  -6   4   3        2.11      -14.70     14.70 o
  -5   4   3      431.99      437.06     18.26 o
  -4   4   3     2680.49     2761.63     56.19 o
  -3   4   3      533.22      502.35     22.71 o
  -2   4   3     3800.00     3604.90     56.92 o
  -1   4   3       97.64      119.60      5.75 o
   0   4   3      630.81      536.54     17.64 o
   1   4   3      139.49      154.72      6.93 o
   2   4   3      489.75      446.96     17.10 o
   3   4   3      388.93      349.03     16.68 o
   4   4   3       40.32       28.03     15.11 o
   5   4   3      203.61      190.38      8.94 o
   6   4   3      511.89      496.68     25.26 o
   7   4   3       81.44       98.20      7.60 o
   8   4   3        5.03       19.11     14.72 o
   9   4   3        8.98       11.39     13.36 o
  -9   5   3        9.38        2.56     16.81 o
  -8   5   3      169.81      175.80      9.02 o
  -7   5   3      152.59      157.61      8.17 o
  -6   5   3        9.30       20.15     12.11 o
  -5   5   3        3.32        5.45      4.58 o
  -4   5   3        4.07        0.00     11.82 o
  -3   5   3        0.34        4.20     10.49 o
  -2   5   3      165.16      156.02      7.97 o
  -1   5   3       64.01       70.89      4.45 o
   0   5   3      643.48      554.88     35.97 o
   1   5   3      106.02      119.49      6.03 o
   2   5   3      826.73      906.46     35.73 o
   3   5   3       44.93       38.30      5.06 o
   4   5   3        5.89       10.93     14.38 o
   5   5   3        9.60       11.75     15.51 o
   6   5   3      224.20      254.28     10.91 o
   7   5   3        9.02       29.95     17.98 o
   8   5   3        0.31      -19.42     19.42 o
  -9   6   3       54.55       84.79      8.96 o
  -8   6   3       71.90       55.80      7.73 o
  -7   6   3       15.78        4.08     19.63 o
  -6   6   3       34.52       37.17      5.59 o
  -5   6   3        8.51        1.30      4.53 o
  -4   6   3      603.11      594.60     23.20 o
  -3   6   3       56.92       70.60      4.98 o
  -2   6   3      490.50      531.80     21.05 o
  -1   6   3        7.05        3.14      4.43 o
   0   6   3       85.07       65.10     21.80 o
   1   6   3      177.92      178.40      7.74 o
   2   6   3        3.81        4.29     13.78 o
   3   6   3      603.30      615.99     23.97 o
   4   6   3       21.94       33.57      6.21 o
   5   6   3        0.33       -0.46      5.50 o
   6   6   3       20.49       14.95      6.02 o
   7   6   3        0.07      -17.26     20.75 o
   8   6   3        9.23        5.75      7.11 o
  -8   7   3       28.52        2.53     20.59 o
  -7   7   3        7.53       -2.25     15.42 o
  -6   7   3        3.55        3.76     15.56 o
  -5   7   3      101.20      109.45      6.79 o
  -4   7   3        0.09      -14.66     15.70 o
  -3   7   3       17.29       -8.66     12.73 o
  -2   7   3        0.52        5.97     13.04 o
  -1   7   3      260.11      246.87      8.97 o
   0   7   3       11.19      -11.11     15.97 o
   1   7   3       84.80      107.84      8.08 o
   2   7   3       11.65       33.60     17.14 o
   3   7   3       10.63        8.36     14.69 o
   4   7   3       28.18       21.28     18.85 o
   5   7   3       13.29       28.02     15.74 o
   6   7   3        1.44        2.20     18.14 o
   7   7   3        1.54      -15.62     20.17 o
  -7   8   3       11.48       14.72     18.03 o
  -6   8   3        0.82       18.61     14.77 o
  -5   8   3        9.12       14.95     14.72 o
  -4   8   3       16.01       18.34      5.39 o
  -3   8   3        7.80      -10.04     14.21 o
  -2   8   3        1.45       -1.74     13.37 o
  -1   8   3      399.21      407.17     24.01 o
   0   8   3        3.17        0.96     12.09 o
   1   8   3      195.13      230.69     11.94 o
   2   8   3      129.81      141.44      8.24 o
   3   8   3      265.38      287.92     14.81 o
   4   8   3       62.56       57.76      7.35 o
   5   8   3        0.27      -15.22     18.31 o
   6   8   3       42.44       58.66      7.09 o
  -6   9   3       20.11      -18.12     18.94 o
  -5   9   3       20.93       20.46     14.73 o
  -4   9   3       23.51       23.29      5.58 o
  -3   9   3        0.36        9.41     14.47 o
  -2   9   3       19.16        3.94     17.65 o
  -1   9   3      113.96      108.58      8.35 o
   0   9   3      130.60      143.75     19.89 o
   1   9   3      149.39      156.95      9.25 o
   2   9   3       47.56       38.69     21.07 o
   3   9   3      111.92      123.90      8.71 o
   4   9   3        0.98       -4.72     18.87 o
   5   9   3        1.61       19.01     16.81 o
  -5  10   3        0.59      -19.61     19.61 o
  -4  10   3        1.14      -20.62     20.62 o
  -3  10   3       25.47      -11.09     17.31 o
  -2  10   3       52.16       61.87      7.70 o
  -1  10   3        5.13        6.85     17.24 o
   0  10   3        0.97        2.73     12.03 o
   1  10   3       30.69       22.48     20.54 o
   2  10   3       31.52       32.15      6.81 o
   3  10   3        4.74      -23.20     23.20 o
  -2  11   3        3.84       31.31     15.80 o
  -1  11   3        3.87       -2.59     18.78 o
   0  11   3        2.87      -15.28     15.28 o
 -11   0   4        4.84       21.79      6.24 o
 -10   0   4       21.14       14.72      6.76 o
  -9   0   4        0.24       -2.11     16.23 o
  -8   0   4        0.24       11.13     17.57 o
  -7   0   4       10.94        4.91     12.94 o
  -6   0   4     1761.30     1827.27     51.90 o
  -5   0   4        7.00        6.89      4.03 o
  -4   0   4     2573.83     2556.91     47.28 o
  -3   0   4      829.04      741.49     22.68 o
  -2   0   4     6419.97     4852.66     48.50 o
  -1   0   4     1791.82     2472.27     32.07 o
   0   0   4     3953.06     4335.23    135.46 o
   1   0   4     2144.27     2389.03     37.48 o
   2   0   4      249.36      207.18     10.29 o
   3   0   4      316.13      577.56     24.41 o
   4   0   4      490.35      555.61     27.27 o
   5   0   4       74.30       81.21      5.26 o
   6   0   4       62.90       71.21      5.42 o
   7   0   4        8.25      -10.75     13.16 o
   8   0   4      251.68      239.52     12.92 o
   9   0   4       26.18       24.76      6.37 o
 -11   1   4       12.73       27.91     17.63 o
 -10   1   4        5.44       12.59     14.91 o
  -9   1   4       85.83       92.78      7.80 o
  -8   1   4      152.71      202.72     10.47 o
  -7   1   4       99.09      114.38      6.99 o
  -6   1   4      755.52      706.05     32.22 o
  -5   1   4     1876.81     1804.47     43.55 o
  -4   1   4       35.50      137.41      6.54 o
  -3   1   4     2984.31     2885.73     42.70 o
  -2   1   4      322.95      389.00     15.69 o
  -1   1   4    10030.20    10811.08     68.37 o
   0   1   4        3.06      232.35      6.50 o
   1   1   4      125.38      145.36      7.34 o
   2   1   4      144.52      144.31      6.29 o
   3   1   4        4.80       48.70      3.86 o
   4   1   4        0.07       11.97      8.78 o
   5   1   4        5.82        6.44     13.69 o
   6   1   4        1.99      -11.97     13.53 o
   7   1   4       25.26       31.84      5.55 o
   8   1   4       36.22       14.30     18.16 o
   9   1   4        0.32      -16.62     18.23 o
 -10   2   4       11.70       17.89     20.94 o
  -9   2   4       66.15       79.57      7.58 o
  -8   2   4      348.30      374.40     15.52 o
  -7   2   4       67.63       73.40      5.92 o
  -6   2   4       54.63      208.63      8.01 o
  -5   2   4      456.75      668.34     27.87 o
  -4   2   4     1243.49     1505.12     36.46 o
  -3   2   4     1061.88     1364.81     31.61 o
  -2   2   4     2397.49     2322.63     37.01 o
  -1   2   4     8483.23     8086.73     64.91 o
   0   2   4     1555.54     1498.00     22.48 o
   1   2   4     1232.92     1258.83     30.86 o
   2   2   4       48.14       63.75      3.81 o
   3   2   4      233.20      240.27     12.84 o
   4   2   4      357.99      337.14     16.07 o
   5   2   4      214.29      194.00      9.73 o
   6   2   4       62.56       64.82      5.89 o
   7   2   4        8.04        3.77     16.86 o
   8   2   4        0.23       17.15     15.14 o
   9   2   4       11.42      -12.92     16.94 o
 -10   3   4       45.52       58.11      7.56 o
  -9   3   4        0.41       13.46      6.42 o
  -8   3   4       27.66       77.74      6.58 o
  -7   3   4      149.57      151.29      7.79 o
  -6   3   4        0.24       18.89     12.14 o
  -5   3   4       26.45       77.38      5.19 o
  -4   3   4      187.67      244.05     11.81 o
  -3   3   4      464.96      675.56     24.22 o
  -2   3   4       44.36      122.99      5.83 o
  -1   3   4     2311.14     2173.13     39.26 o
   0   3   4      689.52      620.84     16.51 o
   1   3   4      469.03      494.67     22.14 o
   2   3   4      981.76     1096.10     34.86 o
   3   3   4        4.21       17.19     10.75 o
   4   3   4        4.29        5.32     14.08 o
   5   3   4      326.70      358.18     15.60 o
   6   3   4       29.88       25.92      5.83 o
   7   3   4        0.06        8.16     15.57 o
   8   3   4       17.85       25.95      5.94 o
   9   3   4       26.81       27.26     21.81 o
 -10   4   4       55.97       51.71      8.45 o
  -9   4   4       29.05       21.09     18.61 o
  -8   4   4       34.18       32.36     19.13 o
  -7   4   4       50.42       21.68     17.90 o
  -6   4   4       14.83       -5.51     13.19 o
  -5   4   4        0.24       22.00     12.41 o
  -4   4   4      135.35      137.63      7.87 o
  -3   4   4      390.32      435.43     15.15 o
  -2   4   4      217.85      294.64     12.94 o
  -1   4   4      140.15      173.97      8.58 o
   0   4   4     1589.45     1596.65     95.59 o
   1   4   4      833.95      795.94     30.73 o
   2   4   4       11.07       22.12     12.22 o
   3   4   4        2.37      -12.84     12.84 o
   4   4   4        7.70       10.42     14.22 o
   5   4   4       32.74        1.60     18.06 o
   6   4   4      164.03      169.51      8.56 o
   7   4   4        4.62       -2.21     16.11 o
   8   4   4       10.81       -2.45     21.57 o
  -9   5   4       45.80       33.62      7.55 o
  -8   5   4      169.38      168.06      8.74 o
  -7   5   4        5.98       25.23     14.86 o
  -6   5   4      927.07      845.59     39.56 o
  -5   5   4        9.12        9.40      4.06 o
  -4   5   4      235.12      263.29     15.81 o
  -3   5   4      113.51      110.81      6.77 o
  -2   5   4       66.70       71.89      4.48 o
  -1   5   4       16.43       34.21      3.92 o
   0   5   4     1475.05     1391.72     30.79 o
   1   5   4       15.76       34.71      5.26 o
   2   5   4        0.00       16.56     10.89 o
   3   5   4       65.01       73.14      5.96 o
   4   5   4       11.66      -13.18     17.90 o
   5   5   4       86.68      113.44      7.61 o
   6   5   4        0.82        3.04      6.26 o
   7   5   4       51.29       57.68      7.07 o
   8   5   4        0.25        2.61     18.28 o
  -9   6   4       25.98       45.42     27.64 o
  -8   6   4        9.74        9.17      6.64 o
  -7   6   4       90.10       88.63      7.04 o
  -6   6   4        3.20       23.64     15.65 o
  -5   6   4       58.37       60.09      5.66 o
  -4   6   4       13.85        0.00     11.99 o
  -3   6   4       66.22       74.01      6.09 o
  -2   6   4       38.37       21.36     15.03 o
  -1   6   4      370.22      359.31     17.76 o
   0   6   4      391.55      351.18     11.78 o
   1   6   4      286.37      298.21     11.68 o
   2   6   4      182.90      186.59     10.02 o
   3   6   4       16.93       11.85      5.94 o
   4   6   4      134.27      139.86      8.59 o
   5   6   4      553.67      613.56     26.74 o
   6   6   4        0.00       21.20     14.37 o
   7   6   4       16.11        2.54     24.86 o
  -8   7   4        8.27        9.72     19.42 o
  -7   7   4       37.23        8.69     16.54 o
  -6   7   4       31.94       35.23      5.76 o
  -5   7   4        9.85       11.46     13.98 o
  -4   7   4        0.07       14.60     13.47 o
  -3   7   4        4.98        5.74     12.51 o
  -2   7   4      548.05      565.50     23.25 o
  -1   7   4      319.89      342.86     16.02 o
   0   7   4      174.48      203.23      7.38 o
   1   7   4      224.53      236.70     12.95 o
   2   7   4       49.70       42.41      7.25 o
   3   7   4        0.80       -3.47     17.36 o
   4   7   4       44.87       22.01     23.43 o
   5   7   4       20.61       28.68     15.32 o
   6   7   4       15.53        0.00     19.89 o
   7   7   4        3.23        7.92     17.71 o
  -7   8   4        6.34       11.98     14.17 o
  -6   8   4        4.49       20.24     13.75 o
  -5   8   4       47.05       36.70      5.70 o
  -4   8   4       10.32       19.90     13.90 o
  -3   8   4       65.10       46.91      6.43 o
  -2   8   4       21.91        1.73     14.74 o
  -1   8   4       56.32       54.46      6.85 o
   0   8   4       43.31       19.70     15.41 o
   1   8   4       14.66       16.26     19.49 o
   2   8   4        6.22      -17.51     17.51 o
   3   8   4      100.30       84.86      7.72 o
   4   8   4      302.49      295.29     16.66 o
   5   8   4       60.97       60.91      7.40 o
   6   8   4        4.63       14.33     18.50 o
  -6   9   4       93.24       99.03      8.15 o
  -5   9   4        4.50       -8.06     15.07 o
  -4   9   4       45.58       20.28     19.03 o
  -3   9   4       48.38       41.04      6.20 o
  -2   9   4        3.06        0.00     19.32 o
  -1   9   4        0.68       14.38     16.03 o
   0   9   4        0.05        3.03     14.59 o
   1   9   4        3.20       12.48     18.36 o
   2   9   4       82.54       86.47      7.90 o
   3   9   4        0.10       19.39     16.26 o
   4   9   4        5.64      -14.34     18.52 o
   5   9   4        0.00      -16.61     18.24 o
  -5  10   4        5.80       -2.23     18.75 o
  -4  10   4        4.52      -15.65     17.18 o
  -3  10   4       58.27       52.90      7.46 o
  -2  10   4       95.53       90.05      8.44 o
  -1  10   4        0.33       11.51     18.57 o
   0  10   4       41.95       15.60     24.88 o
   1  10   4       35.03       38.08      6.50 o
   2  10   4        1.18       -4.18     17.46 o
   3  10   4       23.63       11.26     18.98 o
  -1  11   4        0.03       -7.67     19.32 o
 -11   1   5        4.36       -2.72     20.96 o
 -10   1   5        9.19       12.91      6.86 o
  -9   1   5       12.85       -4.34     16.48 o
  -8   1   5       48.14       55.37      6.50 o
  -7   1   5        2.21       -9.13     14.45 o
  -6   1   5      679.97      593.39     29.49 o
  -5   1   5     1319.79     1091.99     35.36 o
  -4   1   5     1853.33     1444.16     35.16 o
  -3   1   5     2087.49     1656.75     33.52 o
  -2   1   5     4519.24     3574.83     44.49 o
  -1   1   5     8300.98     7084.01     60.51 o
   0   1   5       16.29       17.66      6.91 o
   1   1   5      182.33      175.03      8.18 o
   2   1   5      402.51      444.58     21.50 o
   3   1   5     1229.69     1180.47     35.96 o
   4   1   5       83.14       81.25      4.98 o
   5   1   5       96.50       95.54      6.07 o
   6   1   5       35.23       15.73     13.70 o
   7   1   5       43.29       45.82      6.26 o
   8   1   5        4.69      -19.63     19.63 o
   9   1   5       48.02       49.71      6.86 o
 -11   2   5        2.47        0.00     17.09 o
 -10   2   5      121.48      127.60      8.94 o
  -9   2   5       38.01        6.51     19.51 o
  -8   2   5      315.15      296.68     13.14 o
  -7   2   5      194.11      194.76      9.92 o
  -6   2   5        1.60       12.99     10.35 o
  -5   2   5        3.03        4.94      9.90 o
  -4   2   5        1.29        7.34      8.84 o
  -3   2   5     6167.06     5105.96     61.16 o
  -2   2   5      685.85      568.98     19.96 o
  -1   2   5       80.63       65.07      3.51 o
   0   2   5       10.49        6.13      2.93 o
   1   2   5     1380.96     1464.32     36.20 o
   2   2   5       70.54       65.52      4.49 o
   3   2   5      404.78      413.71     16.83 o
   4   2   5      100.62       65.52      5.24 o
   5   2   5        9.66      -15.06     15.06 o
   6   2   5      241.36      231.62     10.87 o
   7   2   5        6.12        9.90     15.98 o
   8   2   5        4.52        8.86     15.01 o
 -10   3   5        7.37        5.17     15.87 o
  -9   3   5        4.71        8.79     15.84 o
  -8   3   5      644.95      580.50     26.64 o
  -7   3   5      552.15      513.30     22.63 o
  -6   3   5      147.06      132.62      6.06 o
  -5   3   5        9.27        5.32     11.03 o
  -4   3   5      267.09      236.39     12.95 o
  -3   3   5      851.41      777.78     26.24 o
  -2   3   5      244.45      213.86     10.40 o
  -1   3   5       77.82       92.65      4.53 o
   0   3   5      247.23      304.47      9.40 o
   1   3   5      320.22      362.12     14.76 o
   2   3   5      719.94      815.08     31.90 o
   3   3   5      179.85      169.05      9.10 o
   4   3   5       78.58       23.02     18.54 o
   5   3   5       13.95       12.75     15.28 o
   6   3   5      224.15      231.20     11.48 o
   7   3   5        3.77      -17.99     17.99 o
   8   3   5       12.07       15.91      5.98 o
 -10   4   5        3.61       -5.33     19.26 o
  -9   4   5       41.51       31.99     17.08 o
  -8   4   5      129.94      124.93      7.84 o
  -7   4   5        1.24       11.39     13.33 o
  -6   4   5       90.44      103.39      5.88 o
  -5   4   5      198.09      211.86     13.51 o
  -4   4   5       19.91       23.34      3.72 o
  -3   4   5        1.05        9.91      7.91 o
  -2   4   5       11.06       17.29      3.19 o
  -1   4   5      348.15      359.87     13.88 o
   0   4   5        5.96        2.40      3.32 o
   1   4   5     5603.60     5626.57     80.41 o
   2   4   5       48.16       41.61      4.90 o
   3   4   5      216.10      224.87     12.27 o
   4   4   5       51.08       54.16      5.75 o
   5   4   5        0.80      -11.77     15.32 o
   6   4   5        4.85        1.95     16.00 o
   7   4   5       18.26       28.58      5.89 o
   8   4   5       21.19       30.53      6.63 o
 -10   5   5        1.16        5.63     19.87 o
  -9   5   5      105.93       95.47      8.59 o
  -8   5   5       38.27       33.64      5.88 o
  -7   5   5      186.85      204.63      8.53 o
  -6   5   5       16.35       17.21      4.86 o
  -5   5   5       21.62       12.99     12.99 o
  -4   5   5      141.86      134.39      6.97 o
  -3   5   5        0.04        4.22      8.45 o
  -2   5   5       13.75       20.68      3.43 o
  -1   5   5      228.81      257.55     13.96 o
   0   5   5      593.17      511.99     43.80 o
   1   5   5      140.93      133.20      6.36 o
   2   5   5       27.36       13.55     16.16 o
   3   5   5      820.10      761.02     26.04 o
   4   5   5       12.61       27.78     20.25 o
   5   5   5        0.01        9.36      5.49 o
   6   5   5      102.32       97.54      7.90 o
   7   5   5       10.72       14.61     16.85 o
   8   5   5        2.13       21.41     16.50 o
  -9   6   5       10.62       -5.18     19.69 o
  -8   6   5        6.39      -10.84     20.00 o
  -7   6   5        2.02        5.80     14.62 o
  -6   6   5       14.09        6.60     13.82 o
  -5   6   5       36.73       26.25     14.29 o
  -4   6   5        0.45       12.78     10.74 o
  -3   6   5      217.63      173.85      7.98 o
  -2   6   5      182.57      178.16      8.82 o
  -1   6   5       49.68       53.77      5.38 o
   0   6   5      356.00      313.08     12.20 o
   1   6   5       22.98       16.54     17.58 o
   2   6   5       35.25       34.37      5.77 o
   3   6   5      943.41      957.07     44.79 o
   4   6   5      434.42      490.14     24.88 o
   5   6   5      180.72      166.37      8.56 o
   6   6   5        1.53       -4.38     15.75 o
   7   6   5      134.37      138.74      9.56 o
  -8   7   5        1.23        9.37      5.63 o
  -7   7   5       20.38       14.37      5.30 o
  -6   7   5        9.73       18.11     12.28 o
  -5   7   5       82.98       77.81      5.90 o
  -4   7   5        4.93      -14.45     14.45 o
  -3   7   5      149.44      140.93      7.56 o
  -2   7   5        0.15       -7.46     13.74 o
  -1   7   5      277.37      271.54     13.32 o
   0   7   5      376.69      373.05     14.62 o
   1   7   5        0.08       27.00     17.36 o
   2   7   5      108.73      132.85      8.11 o
   3   7   5      144.81      127.18      8.04 o
   4   7   5       13.62      -10.34     19.70 o
   5   7   5        0.76       16.81     13.94 o
   6   7   5       13.20       27.60     17.82 o
  -7   8   5       22.38        9.34     19.55 o
  -6   8   5        2.23       18.00     15.10 o
  -5   8   5       17.71       -3.66     14.63 o
  -4   8   5       71.71       72.83      6.24 o
  -3   8   5        4.30      -14.98     14.98 o
  -2   8   5       14.90        1.75     14.96 o
  -1   8   5       63.81       45.94      6.78 o
   0   8   5      182.11      180.45     13.50 o
   1   8   5       38.47       41.24      7.12 o
   2   8   5        0.88       -6.84      6.84 o
   3   8   5      265.15      221.52     10.28 o
   4   8   5       17.73       20.25     19.49 o
   5   8   5        8.66       18.01     17.72 o
  -6   9   5       33.78       21.75     15.68 o
  -5   9   5       43.35       28.50     19.53 o
  -4   9   5       39.88       52.12      6.10 o
  -3   9   5        2.20       -3.76     14.36 o
  -2   9   5       76.92      100.80      7.53 o
  -1   9   5       29.75       26.84     20.33 o
   0   9   5       90.13       91.25     24.08 o
   1   9   5       47.22       29.39     19.49 o
   2   9   5       65.88       71.71      7.67 o
   3   9   5        4.71      -22.41     22.41 o
   4   9   5        2.15      -14.48     16.72 o
  -5  10   5        5.24      -18.20     18.20 o
  -4  10   5        2.01       13.32     17.19 o
  -3  10   5       48.46       40.93      7.35 o
  -2  10   5       33.76       35.46     20.06 o
  -1  10   5       37.88       51.00      7.18 o
   0  10   5        4.02        7.75     13.67 o
   1  10   5       23.77       12.35     16.71 o
   2  10   5       21.29       21.34     16.25 o
   3  10   5       17.04       31.99     18.84 o
 -11   0   6       11.10        7.53     13.03 o
 -10   0   6       89.37      112.77      8.20 o
  -9   0   6      110.62       97.99      7.86 o
  -8   0   6     3122.14     2984.07     78.44 o
  -7   0   6        0.02       -3.22     15.68 o
  -6   0   6     6278.35     6168.00     93.03 o
  -5   0   6     4600.76     4142.55     69.40 o
  -4   0   6     3759.39     3503.57     55.71 o
  -3   0   6        1.01        0.66      9.22 o
  -2   0   6      183.08      165.05      8.94 o
  -1   0   6    10782.90    11082.17     80.03 o
   0   0   6       69.75       62.21      2.56 o
   1   0   6       86.22       87.83      5.84 o
   2   0   6      527.00      603.37     24.60 o
   3   0   6      122.03      129.97      5.96 o
   4   0   6      341.96      378.86     17.59 o
   5   0   6       22.58       19.90     13.63 o
   6   0   6        9.19       -3.26     15.79 o
   7   0   6      180.90      191.61      9.21 o
   8   0   6       94.81       88.84      7.68 o
 -11   1   6        0.72        5.30      6.00 o
 -10   1   6        9.63       -7.24     18.20 o
  -8   1   6       12.16       19.42     17.20 o
  -7   1   6        4.41       13.56     14.06 o
  -6   1   6       29.72       46.07      5.04 o
  -5   1   6       92.98      154.34      6.99 o
  -4   1   6        7.05      104.76      5.18 o
  -3   1   6      373.75      498.68     19.77 o
  -2   1   6      477.40      602.18     19.53 o
  -1   1   6     4034.14     3967.41     49.31 o
   0   1   6      621.82      612.25     24.53 o
   1   1   6      458.86      415.62     19.89 o
   2   1   6        0.08        0.00      9.64 o
   3   1   6      107.66      107.56      5.29 o
   4   1   6        6.96       24.13     12.13 o
   5   1   6       32.98       36.39      5.09 o
   6   1   6       44.08       29.93     16.80 o
   7   1   6       11.17        0.00     15.98 o
   8   1   6       16.87       22.02     16.77 o
 -11   2   6        3.04      -13.89     21.69 o
 -10   2   6      102.69       98.28      9.06 o
  -9   2   6       84.08       62.79      7.66 o
  -8   2   6       17.86      192.24      9.33 o
  -7   2   6      115.56      140.49      8.14 o
  -6   2   6       38.62       89.25      5.38 o
  -5   2   6      413.19      446.20     16.45 o
  -4   2   6      285.63      274.77     12.50 o
  -3   2   6      319.91      417.62     19.19 o
  -2   2   6      496.31      465.45     19.01 o
  -1   2   6     3653.57     3469.27     48.88 o
   0   2   6      632.21      639.10     19.01 o
   1   2   6     2094.13     2213.88     47.28 o
   2   2   6      484.01      495.58     17.72 o
   3   2   6      643.55      584.99     29.15 o
   4   2   6       15.13        6.80     14.45 o
   5   2   6        3.97       10.73      5.02 o
   6   2   6        6.52       21.10     15.54 o
   7   2   6        3.54        0.00     15.99 o
   8   2   6        1.58        2.31     15.10 o
 -10   3   6        5.58       11.09      7.10 o
  -9   3   6      163.24      166.34     11.20 o
  -8   3   6      224.47      296.98     16.82 o
  -7   3   6      642.34      632.19     25.40 o
  -6   3   6        4.10       60.22      4.92 o
  -5   3   6      288.61      297.48     14.58 o
  -4   3   6      877.03      861.26     31.19 o
  -3   3   6       42.03       54.71      3.59 o
  -2   3   6        9.11       17.05      8.87 o
  -1   3   6      615.34      620.25     23.34 o
   0   3   6      533.88      514.95     17.29 o
   1   3   6      264.77      227.86     11.49 o
   2   3   6      466.20      551.17     20.05 o
   3   3   6      392.21      382.21     19.06 o
   4   3   6       75.80       89.61      6.56 o
   5   3   6      758.69      774.70     28.90 o
   6   3   6       16.07       16.99     15.67 o
   7   3   6        1.98       28.81     14.53 o
   8   3   6       44.32       43.71      7.63 o
 -10   4   6       33.61       36.54     18.44 o
  -9   4   6        0.57       -0.86      5.84 o
  -8   4   6        0.02       21.98     11.88 o
  -7   4   6        0.02      -11.29     14.14 o
  -6   4   6      254.99      247.56     13.37 o
  -5   4   6       17.53        5.80     11.65 o
  -4   4   6        0.12       16.45      9.50 o
  -3   4   6      254.20      209.52     11.88 o
  -2   4   6      381.87      404.67     15.17 o
  -1   4   6       72.65       55.35      3.98 o
   0   4   6      130.08      140.79      4.68 o
   1   4   6       83.84       77.68      6.13 o
   2   4   6      151.33      171.99      7.21 o
   3   4   6       87.89       77.94      6.17 o
   4   4   6       54.05       56.57      6.44 o
   5   4   6      347.86      344.18     16.70 o
   6   4   6       24.94        8.15     18.43 o
   7   4   6        0.44       -7.12     18.79 o
   8   4   6        0.90       25.99     16.43 o
 -10   5   6       22.74       21.97     20.56 o
  -9   5   6        6.40       -7.14     21.38 o
  -8   5   6       61.73       62.42      6.79 o
  -7   5   6       34.53       42.82      5.91 o
  -6   5   6        0.03        2.97     15.10 o
  -5   5   6        2.31       14.22     10.42 o
  -4   5   6      218.68      254.46     10.67 o
  -3   5   6       14.21       23.83      3.64 o
  -2   5   6       26.51       17.45     10.92 o
  -1   5   6      372.32      443.15     17.42 o
   0   5   6       53.63       65.02      8.01 o
   1   5   6     1215.87     1169.94     42.97 o
   2   5   6       25.64       38.35      5.65 o
   3   5   6       49.76       36.38      6.41 o
   4   5   6       36.94       23.54     20.41 o
   5   5   6      256.61      301.87     17.01 o
   6   5   6        0.98      -17.82     17.82 o
   7   5   6        7.59       32.62     19.60 o
  -9   6   6       69.83       95.68      7.89 o
  -8   6   6       17.23       14.81     16.54 o
  -7   6   6       32.98       30.53     17.89 o
  -6   6   6       63.98       54.93      5.83 o
  -5   6   6       38.60       39.95      5.26 o
  -4   6   6       93.91      112.03      6.35 o
  -3   6   6       24.29        6.29     15.06 o
  -2   6   6       44.90      108.02      6.08 o
  -1   6   6      109.76      122.01      6.39 o
   0   6   6       56.89       72.41      4.47 o
   1   6   6       27.85       27.95     17.84 o
   2   6   6        8.35        8.19     18.34 o
   3   6   6      143.03      162.68      8.43 o
   4   6   6      406.35      403.65     19.52 o
   5   6   6        4.41        8.04     16.07 o
   6   6   6        0.23       24.53     13.19 o
   7   6   6       25.89       28.56     18.91 o
  -8   7   6        2.92        2.28     15.01 o
  -7   7   6        5.84        2.09     13.61 o
  -6   7   6        1.94        5.34     15.45 o
  -5   7   6       14.85       -4.91     14.17 o
  -4   7   6        3.35       19.40     15.33 o
  -3   7   6      169.35      150.52      7.37 o
  -2   7   6       72.05      113.85      7.19 o
  -1   7   6     1240.47     1334.27     49.85 o
   0   7   6       28.04       37.19     15.29 o
   1   7   6      630.41      581.12     28.51 o
   2   7   6      421.95      449.11     20.23 o
   3   7   6       35.36       35.69     17.92 o
   4   7   6      321.44      346.93     17.08 o
   5   7   6      101.41       93.96      8.29 o
   6   7   6       17.18        4.62     17.33 o
  -7   8   6        3.76       27.85     17.98 o
  -6   8   6        0.14       23.77     13.72 o
  -5   8   6       37.22       25.59     15.73 o
  -4   8   6       23.77       16.47     18.20 o
  -3   8   6       44.99       33.70      5.92 o
  -2   8   6        0.46        1.77      5.10 o
  -1   8   6      214.13      233.92      9.94 o
   0   8   6       18.99       10.72     12.64 o
   1   8   6      194.67      195.92      9.66 o
   2   8   6        0.60      -19.96     19.96 o
   3   8   6        0.33       10.24     17.24 o
   4   8   6        0.03       -4.59     18.34 o
   5   8   6       24.16       31.54     17.75 o
  -6   9   6        0.93        2.19     16.22 o
  -5   9   6        3.67       -2.04     13.98 o
  -4   9   6       29.21       36.25      6.52 o
  -3   9   6       91.76       90.10      7.08 o
  -2   9   6        2.50       14.00     14.84 o
  -1   9   6        2.41        2.13     17.33 o
   0   9   6       15.85       27.76      5.88 o
   1   9   6        2.09        7.32     13.92 o
   2   9   6        0.19      -18.12     18.78 o
   3   9   6        0.81      -12.41     16.81 o
   4   9   6        0.13      -14.22     17.44 o
  -4  10   6        0.92      -13.50     16.53 o
  -3  10   6        1.35       14.62     12.68 o
  -2  10   6        0.64        9.00     13.11 o
  -1  10   6       23.19       51.28      7.57 o
   0  10   6        0.72       15.01     14.85 o
   1  10   6       21.21        8.16      7.05 o
   2  10   6       17.39        6.56     19.69 o
 -11   1   7        2.96       15.51     16.74 o
 -10   1   7      247.63      237.18     10.72 o
  -9   1   7        3.53        0.00     15.65 o
  -8   1   7     1191.13     1097.64     50.21 o
  -7   1   7       32.27       21.11     14.94 o
  -6   1   7        1.66        0.00     12.15 o
  -5   1   7       23.48       -2.02     11.40 o
  -4   1   7      265.23      248.86     12.27 o
  -3   1   7     1366.24     1074.93     30.09 o
  -2   1   7     1509.58     1368.53     30.83 o
  -1   1   7     1845.95     1725.62     36.17 o
   0   1   7      133.12      119.09      4.76 o
   1   1   7     1844.17     1868.16     42.40 o
   2   1   7        0.11       -7.17     10.28 o
   3   1   7      233.59      276.28     15.23 o
   4   1   7       71.37       63.69      5.46 o
   5   1   7       20.94       24.62      5.16 o
   6   1   7      149.89      137.73      7.88 o
   7   1   7       11.21       -6.26     15.74 o
   8   1   7        0.98       13.87     16.03 o
 -11   2   7        0.79       10.94     15.98 o
 -10   2   7       16.38      -20.90     20.90 o
  -9   2   7        4.04       12.67     17.14 o
  -8   2   7      267.92      253.92     13.18 o
  -7   2   7       28.31       13.27     13.27 o
  -6   2   7       42.03       28.12      4.28 o
  -5   2   7       76.30       69.32      4.77 o
  -4   2   7      320.96      278.49     13.48 o
  -3   2   7     1332.09     1036.53     29.85 o
  -2   2   7      204.97      171.91      9.53 o
  -1   2   7      186.78      169.04      8.15 o
   0   2   7       18.34       24.95      5.91 o
   1   2   7      120.13      113.11      5.55 o
   2   2   7      411.67      426.63     17.02 o
   3   2   7        5.63       13.16      4.48 o
   4   2   7        0.34       -4.42     12.74 o
   5   2   7      151.12      152.78      7.94 o
   6   2   7        3.42        0.00     13.68 o
   7   2   7       39.86       15.27     19.37 o
   8   2   7       27.22       33.63     17.99 o
 -10   3   7       10.74       14.97     19.34 o
  -9   3   7        0.50       -4.30     16.39 o
  -8   3   7      141.42      136.07      7.62 o
  -6   3   7      144.19      132.93      6.97 o
  -5   3   7       72.20       67.09      4.51 o
  -4   3   7      604.41      587.14     26.71 o
  -3   3   7      514.30      478.78     21.20 o
  -2   3   7      389.37      344.81     13.29 o
  -1   3   7      458.17      464.38     21.80 o
   0   3   7        1.45       -6.28      8.07 o
   1   3   7        0.04        1.15     11.67 o
   2   3   7      700.15      757.68     34.51 o
   3   3   7       41.30       28.11      5.40 o
   4   3   7       78.24       67.18      6.81 o
   5   3   7      223.26      236.28     11.93 o
   6   3   7      262.61      221.99      9.78 o
   7   3   7        1.10        0.00     17.01 o
   8   3   7       16.67       13.69      6.58 o
 -10   4   7        1.27      -12.95     18.16 o
  -9   4   7        7.43       -8.89     15.74 o
  -8   4   7      226.06      232.28     12.89 o
  -7   4   7       10.86      -12.84     15.05 o
  -6   4   7        0.18       -5.44     11.70 o
  -5   4   7      167.23      149.62      8.48 o
  -4   4   7       17.05       19.08     10.94 o
  -3   4   7       57.63       48.83      3.87 o
  -2   4   7       16.55       20.28     10.45 o
  -1   4   7      547.69      571.21     25.96 o
   0   4   7      716.26      745.69     22.86 o
   1   4   7      908.87     1073.34     39.71 o
   2   4   7       35.90       25.47      5.61 o
   3   4   7      627.43      633.32     25.02 o
   4   4   7      286.92      280.54     14.19 o
   5   4   7      361.90      372.93     15.45 o
   6   4   7       17.84       14.84     18.10 o
   7   4   7        0.91        7.40     19.56 o
 -10   5   7       32.76       35.16     23.10 o
  -9   5   7       11.95       25.57     16.93 o
  -8   5   7       29.81       15.53     17.98 o
  -7   5   7       19.51       17.26     16.71 o
  -6   5   7       64.55       37.31     18.70 o
  -5   5   7       11.98        5.24     12.67 o
  -4   5   7        1.37       19.06     11.01 o
  -3   5   7       25.78       21.81      4.04 o
  -2   5   7        2.04        1.99      3.42 o
  -1   5   7       35.68       32.87      3.95 o
   0   5   7      235.35      217.89     11.50 o
   1   5   7       86.48       81.10      7.07 o
   2   5   7       73.31       81.39      6.88 o
   3   5   7        6.63       -1.62     17.29 o
   4   5   7      143.96      157.69      8.23 o
   5   5   7        5.76        3.93      5.69 o
   6   5   7        6.85       -4.46     14.08 o
   7   5   7       26.24       20.47     20.15 o
  -9   6   7        0.00       27.45     15.97 o
  -8   6   7       29.14       24.62      5.94 o
  -7   6   7        0.09        1.91     12.48 o
  -6   6   7       72.60       74.77      6.19 o
  -5   6   7        1.76       22.12     13.76 o
  -4   6   7      124.28      100.88      6.17 o
  -3   6   7      208.58      207.51      9.50 o
  -2   6   7      765.28      733.67     24.96 o
  -1   6   7      149.52      140.13      7.13 o
   0   6   7      321.99      308.70      9.11 o
   1   6   7      535.46      510.52     25.05 o
   2   6   7      312.97      318.66     17.47 o
   3   6   7       78.94       73.45      6.96 o
   4   6   7        9.46       14.16     14.98 o
   5   6   7       57.09       65.58      6.93 o
   6   6   7        0.58      -19.46     19.46 o
  -8   7   7        4.76       24.92     13.40 o
  -7   7   7       30.43       27.75      5.75 o
  -6   7   7       17.74        7.19     14.38 o
  -5   7   7        0.23      -13.63     13.63 o
  -4   7   7       53.29       59.56      5.83 o
  -3   7   7      179.61      177.31      9.74 o
  -2   7   7       13.36      -15.39     15.39 o
  -1   7   7      457.30      414.14     23.48 o
   0   7   7       31.26       32.13      5.75 o
   1   7   7       17.86       29.62     20.63 o
   2   7   7       35.40       47.09      7.11 o
   3   7   7        0.09       -5.79     16.00 o
   4   7   7        0.01       -8.62     16.16 o
   5   7   7        4.06      -12.98     16.76 o
   6   7   7        3.74      -20.94     20.94 o
  -7   8   7       37.78       27.60     18.69 o
  -6   8   7       10.67        9.98     12.78 o
  -5   8   7       47.10       25.63     16.38 o
  -4   8   7       29.35       15.07     16.20 o
  -3   8   7        3.20       25.82     13.00 o
  -2   8   7        0.80        7.29     12.37 o
  -1   8   7        6.89       -3.78     17.76 o
   0   8   7       97.78       96.57     33.14 o
   1   8   7      144.42      127.00      8.32 o
   2   8   7       12.85       10.30     19.41 o
   3   8   7       12.06        8.24     14.87 o
   4   8   7       86.96      105.07      8.80 o
   5   8   7        7.38        4.50      5.90 o
  -6   9   7       15.03        2.20     15.42 o
  -5   9   7        8.00       22.58     14.06 o
  -4   9   7        2.48      -12.56     18.49 o
  -3   9   7       17.27       13.64     19.19 o
  -2   9   7        5.94        2.07     16.93 o
  -1   9   7        7.54       12.75     13.79 o
   0   9   7        0.03        7.91     10.77 o
   1   9   7       60.12       28.23     17.56 o
   2   9   7        5.90       25.99     17.08 o
   3   9   7       25.98        6.09     19.58 o
  -4  10   7        8.33      -17.44     17.44 o
  -3  10   7      150.55      162.61      9.05 o
  -2  10   7       39.98       54.92      7.07 o
  -1  10   7        8.14       21.35     15.92 o
   0  10   7       16.81       20.26     15.64 o
   1  10   7        0.01      -17.70     17.70 o
   2  10   7        0.66      -14.04     14.04 o
 -11   0   8       42.65       50.04      7.00 o
 -10   0   8       70.30       72.07      7.84 o
  -9   0   8        9.67      -19.15     19.15 o
  -8   0   8      149.84      140.71      8.39 o
  -7   0   8        9.82       -6.50     17.49 o
  -6   0   8        2.04       13.10     12.71 o
  -5   0   8      281.40      304.16     12.23 o
  -4   0   8       90.80       99.12      4.78 o
  -3   0   8     1123.03     1055.89     31.02 o
  -2   0   8     1077.24     1030.03     27.97 o
  -1   0   8     1374.46     1298.58     32.26 o
   0   0   8       33.05       14.18      3.08 o
   1   0   8       84.07       80.87      4.43 o
   2   0   8       30.78       52.88      4.47 o
   3   0   8       46.81       38.19      4.61 o
   4   0   8       70.36       81.43      5.73 o
   5   0   8        3.34       21.32     11.47 o
   6   0   8      310.23      287.19     13.86 o
   7   0   8      186.04      210.11      9.96 o
   8   0   8       26.16      -14.30     21.85 o
 -11   1   8        4.49       27.93     18.47 o
 -10   1   8      181.44      217.11     13.40 o
  -9   1   8       52.10       66.14      7.54 o
  -8   1   8       10.05       44.50      6.75 o
  -7   1   8        4.20       15.73      5.55 o
  -6   1   8       41.49       54.09      4.93 o
  -5   1   8      165.94      161.50      6.65 o
  -4   1   8      114.39      126.24      7.37 o
  -3   1   8      209.74      306.01     12.36 o
  -2   1   8      225.30      369.58     12.81 o
  -1   1   8     2072.13     2195.58     43.28 o
   0   1   8       79.74      109.92      3.51 o
   1   1   8      677.69      664.11     28.31 o
   2   1   8       59.46       80.07      4.98 o
   3   1   8        0.18       -9.07     12.23 o
   4   1   8      124.91      110.49      6.84 o
   5   1   8      279.73      272.83     11.84 o
   6   1   8       13.95       24.09      5.85 o
   7   1   8       28.78        0.00     20.17 o
   8   1   8       43.15       38.74     21.93 o
 -11   2   8       14.08       24.05     16.68 o
 -10   2   8       21.27       19.20     16.98 o
  -9   2   8       17.96       23.04     16.10 o
  -8   2   8      356.02      312.77     16.75 o
  -7   2   8      696.10      573.37     23.82 o
  -6   2   8      108.63       94.80      5.42 o
  -5   2   8       15.28      128.47      6.50 o
  -4   2   8       44.27      219.65     12.15 o
  -3   2   8      101.89      252.39     11.66 o
  -2   2   8      850.05     1012.09     29.89 o
  -1   2   8      514.24      675.53     25.35 o
   0   2   8      891.26     1004.04     52.94 o
   1   2   8       90.34      103.35      5.52 o
   2   2   8      445.71      458.53     18.88 o
   3   2   8      433.60      432.36     20.33 o
   4   2   8       82.03       64.77      6.34 o
   5   2   8      397.75      399.32     22.65 o
   6   2   8      138.71      148.95      8.23 o
   7   2   8       11.35       20.74     19.96 o
 -10   3   8       30.46      -19.84     25.52 o
  -9   3   8       39.14       32.23     17.85 o
  -8   3   8      219.34      204.92     11.20 o
  -7   3   8        6.72        4.60     15.29 o
  -6   3   8      130.12      122.00      6.52 o
  -5   3   8      122.61      133.88      6.67 o
  -4   3   8        2.36       15.40      3.79 o
  -3   3   8      396.86      385.06     14.08 o
  -2   3   8      307.09      292.41     13.26 o
  -1   3   8      278.78      301.98     14.35 o
   0   3   8       16.68       17.97      7.47 o
   1   3   8        5.77       -1.25     14.59 o
   2   3   8        2.49       -4.74      5.01 o
   3   3   8       41.43       41.64      5.84 o
   4   3   8        0.03        7.03     16.51 o
   5   3   8        1.12       13.42     14.20 o
   6   3   8       70.27       63.43      7.48 o
   7   3   8       12.29        0.00     18.01 o
 -10   4   8        2.58       15.30     16.52 o
  -9   4   8       30.66       24.81      6.36 o
  -8   4   8        0.10        1.81     14.89 o
  -7   4   8       79.91       99.96      6.57 o
  -6   4   8        9.60       15.20      8.19 o
  -5   4   8        6.54        2.42     10.81 o
  -4   4   8       81.89       71.46      4.86 o
  -3   4   8       64.31       96.42      4.73 o
  -2   4   8       83.44      101.97      5.37 o
  -1   4   8       76.77       67.94      4.68 o
   0   4   8      161.97      160.90      5.52 o
   1   4   8      311.27      369.54     15.99 o
   2   4   8      374.87      361.46     20.12 o
   3   4   8        2.66       12.69     14.19 o
   4   4   8      347.26      333.88     18.80 o
   5   4   8        0.28       17.58     15.52 o
   6   4   8        1.01        6.68     14.93 o
   7   4   8        0.00      -19.68     19.68 o
 -10   5   8      107.46      102.71      9.82 o
  -9   5   8        0.75       -4.64     15.74 o
  -8   5   8        0.49        9.66     13.24 o
  -7   5   8        5.05       10.03      4.85 o
  -6   5   8        1.17        0.00     15.78 o
  -5   5   8       22.41       17.92      4.74 o
  -4   5   8        8.73       10.44     12.51 o
  -3   5   8        0.00        2.59      3.66 o
  -2   5   8      217.09      207.01     11.47 o
  -1   5   8       72.52       58.75      4.84 o
   0   5   8       70.46       79.12      8.32 o
   1   5   8      167.15      188.94     10.51 o
   2   5   8      187.19      211.65     12.02 o
   3   5   8      135.29      121.38      7.49 o
   4   5   8      199.59      182.87      9.48 o
   5   5   8       10.40       -4.06     16.27 o
   6   5   8        0.17       -4.60     17.48 o
  -9   6   8        1.54       -9.88     17.46 o
  -8   6   8        3.69       -6.21     15.63 o
  -7   6   8       14.39        5.70     13.54 o
  -6   6   8       21.46       26.72     15.66 o
  -5   6   8       23.46       24.09     14.12 o
  -4   6   8       10.83       24.52      5.66 o
  -3   6   8        9.32       52.43      5.07 o
  -2   6   8      121.41      145.03      6.84 o
  -1   6   8      229.99      249.68     12.06 o
   0   6   8       54.73       28.40     13.06 o
   1   6   8       40.58       27.74     21.51 o
   2   6   8        0.88        7.28     17.05 o
   3   6   8       71.69       59.29      6.45 o
   4   6   8        9.47       -8.30     16.32 o
   5   6   8        3.81       12.60     12.60 o
   6   6   8        5.37       16.16     18.03 o
  -8   7   8       11.13       15.91     17.74 o
  -7   7   8       20.85       12.51     19.10 o
  -6   7   8        0.83       19.86     13.88 o
  -5   7   8       30.45       20.02     12.91 o
  -4   7   8        0.33       15.36     15.36 o
  -3   7   8      211.51      233.18     12.07 o
  -2   7   8       71.68      104.65      7.31 o
  -1   7   8     1175.58     1135.17     49.30 o
   0   7   8      273.37      254.94      9.27 o
   1   7   8        0.38       32.37     16.71 o
   2   7   8      179.45      175.89      9.12 o
   3   7   8      293.66      248.96     14.46 o
   4   7   8       99.39      113.23      8.54 o
   5   7   8        2.41      -15.18     17.49 o
  -7   8   8        6.90       11.75      6.12 o
  -6   8   8        6.77       12.11     14.84 o
  -5   8   8        4.53        0.00     13.13 o
  -4   8   8        6.68        7.68     17.40 o
  -3   8   8      385.92      392.37     18.04 o
  -2   8   8       42.64       32.27     21.22 o
  -1   8   8      252.24      303.15     14.58 o
   0   8   8       31.33       26.58      9.51 o
   1   8   8        0.06       -9.19     16.92 o
   2   8   8       43.78       12.20     22.29 o
   3   8   8        7.47       10.22     18.63 o
   4   8   8        0.03       -1.13      6.45 o
  -6   9   8        4.43        4.47     13.74 o
  -5   9   8       12.44       14.63     17.86 o
  -4   9   8        1.96        4.29     16.89 o
  -3   9   8       19.42       24.24     15.66 o
  -2   9   8       14.79        8.51     15.32 o
  -1   9   8        5.91        6.52     18.07 o
   0   9   8       45.20       44.30     13.61 o
   1   9   8       78.51       33.07     17.72 o
   2   9   8       27.82       27.41      6.38 o
   3   9   8        0.46       23.13     17.72 o
  -4  10   8       27.10       22.07      6.56 o
  -3  10   8        6.20       26.64     16.31 o
  -2  10   8        0.29       -7.18     17.10 o
  -1  10   8        0.38      -19.36     19.36 o
   0  10   8       16.54       16.64      4.60 o
   1  10   8        8.88       -2.23     21.65 o
 -11   1   9       37.72       53.56      7.70 o
 -10   1   9       21.07        9.24     19.30 o
  -9   1   9       10.62       16.69     16.43 o
  -8   1   9       62.83       65.80      6.77 o
  -7   1   9       12.74       12.32     12.70 o
  -6   1   9      182.30      166.58      7.18 o
  -5   1   9        4.13        7.77     10.24 o
  -4   1   9      504.28      481.05     17.01 o
  -3   1   9     1257.01     1111.40     33.99 o
  -2   1   9      133.37      124.51      4.99 o
  -1   1   9     1287.93     1128.42     32.04 o
   0   1   9      795.83      771.82     22.05 o
   1   1   9       99.19       91.86      5.12 o
   2   1   9       30.81       -1.23     14.21 o
   3   1   9        0.62        7.08     11.90 o
   4   1   9      263.95      280.10     15.36 o
   5   1   9      411.24      391.50     23.11 o
   6   1   9       16.08       26.28     14.98 o
   7   1   9        0.48      -11.70     20.82 o
 -11   2   9        0.50       26.36     16.67 o
 -10   2   9       11.61       14.39     18.59 o
  -9   2   9      121.74      130.14      8.40 o
  -8   2   9      241.08      242.45     11.69 o
  -7   2   9       39.68       38.03      5.87 o
  -6   2   9      190.35      179.23      7.89 o
  -5   2   9      105.81      109.54      5.74 o
  -4   2   9       30.83       35.10      3.95 o
  -3   2   9      855.75      836.52     30.24 o
  -2   2   9     1731.75     1535.69     38.32 o
  -1   2   9        0.43      -10.33     10.33 o
   0   2   9     2173.78     2183.21     35.60 o
   1   2   9      125.07      136.15      8.03 o
   2   2   9      162.30      166.97      7.56 o
   3   2   9       92.93       87.09      6.77 o
   4   2   9       51.03       27.56     18.71 o
   5   2   9      161.81      149.44      8.56 o
   6   2   9       67.03       76.73      7.34 o
   7   2   9        4.16       26.84     18.75 o
 -11   3   9       11.74       19.56     19.56 o
 -10   3   9       18.46       12.30      6.74 o
  -9   3   9        8.10        6.44     17.07 o
  -8   3   9       20.75       16.00     15.40 o
  -7   3   9        1.11       -4.77     13.17 o
  -6   3   9       52.00       41.76      4.81 o
  -5   3   9       55.63       64.05      4.75 o
  -4   3   9      583.23      555.30     26.75 o
  -3   3   9     3348.36     3042.57     56.42 o
  -2   3   9       19.93       17.09      8.69 o
  -1   3   9      495.28      504.24     18.27 o
   0   3   9       50.32       44.15      3.48 o
   1   3   9        2.03        0.00     14.66 o
   2   3   9       38.42       11.61     16.77 o
   3   3   9      102.29      108.74      7.20 o
   4   3   9       37.40       15.06     18.65 o
   5   3   9        8.10      -20.45     20.45 o
   6   3   9       97.69      106.41      8.42 o
   7   3   9       31.29       33.47     18.02 o
 -10   4   9        3.29        7.76     20.53 o
  -9   4   9       19.60       26.73     14.43 o
  -8   4   9      239.51      226.55     15.28 o
  -7   4   9      130.33      118.03      7.03 o
  -6   4   9       43.97       38.08      5.35 o
  -5   4   9      125.11      110.43      5.64 o
  -4   4   9        0.39       12.09     10.54 o
  -3   4   9        3.66       11.83      9.06 o
  -2   4   9       68.02       73.57      4.76 o
  -1   4   9       23.71       23.58     12.36 o
   0   4   9      116.22      129.36      5.08 o
   1   4   9       13.08       10.29     16.57 o
   2   4   9      166.22      149.87      7.81 o
   3   4   9       81.29       66.35      6.70 o
   4   4   9        7.44       11.82     15.26 o
   5   4   9      214.15      237.48     11.38 o
   6   4   9       11.20        9.32     14.74 o
 -10   5   9        2.64       13.45     18.44 o
  -9   5   9       20.20       30.49     15.38 o
  -8   5   9       61.81       79.51      7.00 o
  -7   5   9        3.80        7.16     12.89 o
  -6   5   9      185.27      205.56      9.94 o
  -5   5   9       99.37      104.20      6.20 o
  -4   5   9        0.97        5.45     11.89 o
  -3   5   9      143.07      132.93      8.07 o
  -2   5   9      172.64      183.51      9.65 o
  -1   5   9       81.30       91.03      5.94 o
   0   5   9       63.03       55.12      5.29 o
   1   5   9        3.15       -3.28     17.36 o
   2   5   9      250.91      285.66     12.43 o
   3   5   9       72.03       76.17      6.91 o
   4   5   9        1.39       14.35     17.52 o
   5   5   9        3.56       10.62     15.42 o
   6   5   9        0.03       23.94     17.27 o
  -9   6   9       10.62       -4.98     17.92 o
  -8   6   9        2.07       20.94     15.11 o
  -7   6   9        9.16       28.81     14.50 o
  -6   6   9      119.69      120.13      7.12 o
  -5   6   9       67.94       70.38      5.66 o
  -4   6   9        1.92        7.71     15.50 o
  -3   6   9      108.49      110.49      6.74 o
  -2   6   9       13.17        3.00     14.36 o
  -1   6   9       20.29       26.44     16.96 o
   0   6   9       10.43       11.20     14.74 o
   1   6   9       40.60       20.16     21.91 o
   2   6   9        3.41       -3.77     18.36 o
   3   6   9       36.73       16.92     20.86 o
   4   6   9        2.23       -4.26     18.49 o
   5   6   9        1.83       10.79     13.81 o
  -8   7   9        4.65        6.79     16.16 o
  -7   7   9       32.74       -4.20     15.99 o
  -6   7   9       92.67       89.68      7.02 o
  -5   7   9        9.31       -1.71     13.80 o
  -4   7   9        0.57      -13.97     13.97 o
  -3   7   9       40.30       30.88     15.51 o
  -2   7   9       78.45       62.03      6.68 o
  -1   7   9        3.39       -1.80     15.75 o
   0   7   9        0.02       -2.60     10.70 o
   1   7   9        3.86       -7.79     18.72 o
   2   7   9        0.17       18.25     15.29 o
   3   7   9        6.70        5.94     16.49 o
   4   7   9        0.29       21.98     12.82 o
   5   7   9        0.01      -10.89     16.16 o
  -7   8   9       17.45       -6.92     18.31 o
  -6   8   9        4.03        0.50      5.08 o
  -5   8   9      253.37      226.11     12.09 o
  -4   8   9       26.23       11.95     18.26 o
  -3   8   9      108.60       91.72      7.33 o
  -2   8   9      122.48      106.04      7.91 o
  -1   8   9        0.41       18.32     13.68 o
   0   8   9       45.68       20.72      5.98 o
   1   8   9        0.74        7.17     14.34 o
   2   8   9       18.50       19.50     17.00 o
   3   8   9       42.29       33.46     17.92 o
   4   8   9       22.62       22.89      6.40 o
  -6   9   9       10.56       19.44      6.31 o
  -5   9   9       66.05       67.02      7.27 o
  -4   9   9       41.92       30.95     21.89 o
  -3   9   9       49.36       43.40      6.39 o
  -2   9   9        1.33       -6.72     17.76 o
  -1   9   9        0.08       13.70     16.77 o
   0   9   9       25.20       29.20      6.48 o
   1   9   9       40.73       28.21     18.69 o
   2   9   9       26.68       34.33     18.69 o
  -4  10   9       17.04        4.90     17.30 o
  -3  10   9       16.48        9.25     16.68 o
  -2  10   9        3.01       17.30     15.03 o
  -1  10   9        0.78      -21.48     21.48 o
   0  10   9        2.61       -6.07     16.76 o
 -11   0  10       22.73       26.61      6.25 o
 -10   0  10      370.60      291.08     16.09 o
  -9   0  10       41.84       41.36      6.35 o
  -8   0  10       39.30       45.41      6.91 o
  -7   0  10        2.22       11.50     15.15 o
  -6   0  10      110.43      125.74      8.18 o
  -5   0  10       46.38       45.60      5.01 o
  -4   0  10      474.03      428.71     18.30 o
  -3   0  10        9.67       69.35      4.54 o
  -2   0  10      149.00      126.99      7.07 o
  -1   0  10      594.63      593.89     25.95 o
   0   0  10      398.16      475.03     12.73 o
   1   0  10       40.88       46.74      4.32 o
   2   0  10      203.66      185.59     10.33 o
   3   0  10       19.26       18.69      5.21 o
   4   0  10       12.71       15.23     15.77 o
   5   0  10       41.44       41.00      6.15 o
   6   0  10       33.04       42.99      7.05 o
   7   0  10      115.62      122.75      9.91 o
 -11   1  10       14.49       29.13     17.84 o
 -10   1  10       29.86       40.95      6.76 o
  -9   1  10        1.60        2.10     19.25 o
  -8   1  10      182.93      156.95      8.11 o
  -7   1  10      115.28      100.31      7.06 o
  -6   1  10        2.13       12.96      4.34 o
  -5   1  10      536.05      546.94     20.53 o
  -4   1  10      422.56      360.03     16.29 o
  -3   1  10        3.85       36.76      4.04 o
  -2   1  10      134.57      330.90     14.05 o
  -1   1  10      357.85      421.48     16.15 o
   0   1  10      275.03      383.04     56.65 o
   1   1  10        2.49        7.19     10.60 o
   2   1  10      142.93      146.30      7.40 o
   3   1  10      266.33      281.44     14.92 o
   4   1  10      461.76      469.16     24.12 o
   5   1  10       12.19       31.47     17.16 o
   6   1  10        2.67      -13.05     19.95 o
   7   1  10        8.75       12.49     18.17 o
 -11   2  10        1.20        5.21     18.44 o
 -10   2  10        0.35      -14.34     20.28 o
  -9   2  10      373.98      368.09     16.99 o
  -8   2  10        1.76       23.12     18.04 o
  -7   2  10      312.71      282.91     15.27 o
  -6   2  10       38.76       72.75      5.77 o
  -5   2  10      215.89      242.02     11.80 o
  -4   2  10      104.78      166.71      8.89 o
  -3   2  10        0.12       20.91      3.61 o
  -2   2  10      889.32      935.53     32.21 o
  -1   2  10        1.67       28.33      3.87 o
   0   2  10        4.03       -4.68      7.65 o
   1   2  10      293.66      325.52     12.28 o
   2   2  10       17.77        4.38     16.59 o
   3   2  10       25.04       19.66     19.23 o
   4   2  10      486.79      483.08     25.07 o
   5   2  10        2.47       10.35     15.92 o
   6   2  10        0.97       -2.27     13.45 o
   7   2  10       63.83       68.96      8.02 o
 -10   3  10        1.15        1.56      6.61 o
  -9   3  10        3.46        6.57     16.55 o
  -8   3  10       75.74       95.21      6.80 o
  -7   3  10        8.49       32.94     16.80 o
  -6   3  10       35.94       64.09      5.41 o
  -5   3  10       20.86       24.37      4.44 o
  -4   3  10      216.01      312.27     12.96 o
  -3   3  10      282.38      324.21     14.89 o
  -2   3  10      224.57      219.15     10.99 o
  -1   3  10      154.62      164.70      7.11 o
   0   3  10      449.93      425.96     13.63 o
   1   3  10      301.31      317.55     14.93 o
   2   3  10       21.67       18.69     16.17 o
   3   3  10      106.47       99.75      7.48 o
   4   3  10      170.15      189.54      9.71 o
   5   3  10       84.40       78.50      8.05 o
   6   3  10        8.51       28.44     18.35 o
 -10   4  10        6.24       10.39     16.42 o
  -9   4  10        0.05       18.10     18.66 o
  -8   4  10      101.48       93.86      7.25 o
  -7   4  10       42.38       43.17     21.62 o
  -6   4  10       27.31       35.24      5.12 o
  -5   4  10        8.22       23.82     12.54 o
  -4   4  10       48.77       52.12      5.05 o
  -3   4  10       49.28       89.72      5.36 o
  -2   4  10        7.73        1.21     12.42 o
  -1   4  10       23.31        7.79     14.23 o
   0   4  10       21.73       20.10     10.96 o
   1   4  10       60.06       52.21      6.34 o
   2   4  10       62.66       53.65      6.41 o
   3   4  10       61.62       30.22     18.89 o
   4   4  10        6.69        8.36     17.46 o
   5   4  10        5.63        2.72      6.38 o
   6   4  10       30.28       27.54      6.91 o
 -10   5  10       24.43       45.97      7.41 o
  -9   5  10        0.10        4.74     14.61 o
  -8   5  10        6.19       -3.99     17.41 o
  -7   5  10       61.88       73.07      6.35 o
  -6   5  10        0.37       15.22      5.00 o
  -5   5  10       16.56       42.48      5.21 o
  -4   5  10       44.27       54.39      5.07 o
  -3   5  10       18.52       28.67      4.61 o
  -2   5  10      167.28      170.68      8.20 o
  -1   5  10        0.14        0.00     13.27 o
   0   5  10       64.10       62.74     11.30 o
   1   5  10        9.33       17.18     18.19 o
   2   5  10       11.64       16.29     16.29 o
   3   5  10      152.29      138.94      8.83 o
   4   5  10       10.14       30.02     16.04 o
   5   5  10        6.35      -17.59     19.19 o
   6   5  10        4.58        2.48     18.46 o
  -9   6  10       35.67       59.93      7.60 o
  -8   6  10       54.03       40.52     22.86 o
  -7   6  10      222.36      232.04     12.04 o
  -6   6  10       12.35        3.52     17.93 o
  -5   6  10        3.18       11.18     11.83 o
  -4   6  10       14.35      -11.26     17.54 o
  -3   6  10       85.26      102.38      6.24 o
  -2   6  10      581.42      542.09     24.55 o
  -1   6  10      412.16      415.71     21.85 o
   0   6  10       48.48       49.49      4.61 o
   1   6  10       47.97       40.28     21.77 o
   2   6  10      135.07      124.61      8.35 o
   3   6  10       34.35       21.21     18.81 o
   4   6  10        1.39       -2.19     19.14 o
   5   6  10        2.26       17.71     13.66 o
  -8   7  10        0.66       20.65     17.31 o
  -7   7  10       71.75       77.10      7.34 o
  -6   7  10        6.16       16.96     16.33 o
  -5   7  10       29.26       28.61     17.35 o
  -4   7  10      145.83      162.07      8.52 o
  -3   7  10       40.03       59.02      6.17 o
  -2   7  10      424.06      416.16     23.72 o
  -1   7  10       27.29        7.53     14.31 o
   0   7  10       47.97       47.14     21.95 o
   1   7  10        8.43       11.94     20.09 o
   2   7  10       18.86       27.88      5.96 o
   3   7  10      145.94      141.57      8.10 o
   4   7  10        3.97      -19.20     19.20 o
  -7   8  10        0.46      -18.80     18.80 o
  -6   8  10       12.73       16.83      5.80 o
  -5   8  10      122.77      134.74      8.48 o
  -4   8  10       19.96        2.06     19.03 o
  -3   8  10       92.10      131.80      8.18 o
  -2   8  10        0.17       18.60     13.86 o
  -1   8  10      218.83      221.41      9.81 o
   0   8  10       26.39        8.29     12.70 o
   1   8  10       40.98       31.80     16.42 o
   2   8  10        2.92      -18.27     18.27 o
   3   8  10        4.00        2.06     16.06 o
  -6   9  10        0.02        4.65     15.45 o
  -5   9  10       22.62       19.01      6.87 o
  -4   9  10        0.72       -9.30     18.28 o
  -3   9  10        2.94       26.29     18.59 o
  -2   9  10        1.38      -11.66     15.30 o
  -1   9  10        5.21      -11.95     17.71 o
   0   9  10        0.07       -6.07     11.15 o
   1   9  10        1.70       -2.10     19.05 o
   2   9  10       14.38       15.59     18.25 o
  -3  10  10        7.99        7.25     17.31 o
  -2  10  10        5.22       12.87     15.22 o
  -1  10  10       10.68       31.80     17.16 o
 -11   1  11       11.30        7.23     17.20 o
 -10   1  11        8.30      -18.37     20.77 o
  -9   1  11        4.07       -4.22     15.20 o
  -8   1  11      163.95      147.00      8.22 o
  -7   1  11       31.97       44.46      6.01 o
  -6   1  11      178.18      151.55      7.32 o
  -5   1  11      520.83      486.25     20.02 o
  -4   1  11      180.20      159.10      6.28 o
  -3   1  11      191.40      180.63      6.47 o
  -2   1  11      835.89      640.79     28.22 o
  -1   1  11       16.36        9.30     11.16 o
   0   1  11      182.40      203.19      7.77 o
   1   1  11      165.99      135.18      8.15 o
   2   1  11       84.17       83.29      6.08 o
   3   1  11       20.17       26.75     16.71 o
   4   1  11      223.46      217.97      9.55 o
   5   1  11      235.04      292.37     10.66 o
   6   1  11       32.00       33.04      6.83 o
 -11   2  11        3.49        2.60     16.99 o
 -10   2  11       17.47        0.00     19.58 o
  -9   2  11      180.95      218.38     11.34 o
  -8   2  11      105.70       99.87      7.34 o
  -7   2  11       39.03       24.97     15.52 o
  -6   2  11        0.93      -13.63     13.63 o
  -5   2  11      161.30      159.59      8.48 o
  -4   2  11      762.35      740.55     32.56 o
  -3   2  11       72.37       60.88      4.78 o
  -2   2  11      519.93      489.67     18.27 o
  -1   2  11      182.62      197.76      9.41 o
   0   2  11      545.41      506.07     14.43 o
   1   2  11        0.71      -14.25     14.25 o
   2   2  11        2.91       -4.72     13.63 o
   3   2  11       14.46       10.62     13.70 o
   4   2  11       55.38       45.74      7.28 o
   5   2  11      326.92      333.83     13.77 o
   6   2  11        0.72        4.87     20.13 o
 -10   3  11       21.40       15.46      7.22 o
  -9   3  11        1.75        0.00     14.45 o
  -8   3  11       86.99       87.92      7.20 o
  -7   3  11        9.64       25.72     14.23 o
  -6   3  11       47.04       47.91      5.50 o
  -5   3  11      251.84      239.88     10.81 o
  -4   3  11       21.45       24.69      4.52 o
  -3   3  11      336.36      331.75     15.57 o
  -2   3  11      360.86      349.52     16.45 o
  -1   3  11        3.10        5.02     10.91 o
   0   3  11       51.15       52.84     10.50 o
   1   3  11        0.05       -1.54     15.91 o
   2   3  11      291.89      318.77     16.53 o
   3   3  11       63.50       27.34     21.16 o
   4   3  11       91.55       81.91      7.89 o
   5   3  11        0.00        2.30     18.07 o
   6   3  11        0.72      -26.70     26.70 o
 -10   4  11       25.04      -18.45     20.23 o
  -9   4  11        2.54       -6.98     17.60 o
  -8   4  11       82.43       72.63      7.16 o
  -7   4  11      183.56      210.63     11.11 o
  -6   4  11       78.57       73.04      6.22 o
  -5   4  11      141.85      122.39      7.53 o
  -4   4  11        0.16       -8.32     13.16 o
  -3   4  11      595.87      537.13     20.96 o
  -2   4  11        1.47       -4.04     13.37 o
  -1   4  11        2.56        6.93     12.65 o
   0   4  11      127.53      152.12      6.23 o
   1   4  11       20.56       30.97     17.48 o
   2   4  11       72.36       83.06      7.10 o
   3   4  11       18.40       28.14     15.59 o
   4   4  11      111.30      139.46      9.23 o
   5   4  11       23.61       27.49     20.99 o
   6   4  11       13.15       23.29     23.29 o
 -10   5  11        2.09      -11.08     21.80 o
  -9   5  11       44.88       38.24      7.24 o
  -8   5  11        1.21      -10.30     18.32 o
  -7   5  11      107.22      115.33      7.37 o
  -6   5  11        0.68      -11.60     12.74 o
  -5   5  11      158.91      162.17      8.46 o
  -4   5  11       67.44       64.52      6.11 o
  -3   5  11      382.05      362.47     15.59 o
  -2   5  11       15.04       -7.51     14.30 o
  -1   5  11       36.61       29.84     15.93 o
   0   5  11        3.48       10.67     10.67 o
   1   5  11       98.35      124.23      8.06 o
   2   5  11      162.49      136.05      8.51 o
   3   5  11       15.34       -7.70     15.88 o
   4   5  11        0.10        4.46     15.78 o
   5   5  11        9.38       14.66      6.09 o
  -9   6  11       38.48       10.23     18.44 o
  -8   6  11       37.00       34.15      6.71 o
  -7   6  11       13.22        0.00     16.50 o
  -6   6  11      129.62      129.19      7.41 o
  -5   6  11      509.24      487.36     22.62 o
  -4   6  11      251.06      235.97     12.70 o
  -3   6  11      315.06      254.48     12.85 o
  -2   6  11       54.88       59.42      6.50 o
  -1   6  11       80.74       69.47      6.77 o
   0   6  11        2.01       -8.39     14.83 o
   1   6  11        8.31        7.94     19.23 o
   2   6  11       33.61       13.99     17.09 o
   3   6  11        0.13       -7.92     15.55 o
   4   6  11       21.33        6.69      6.78 o
  -8   7  11       27.00       21.25     16.86 o
  -7   7  11       59.17       60.97      7.42 o
  -6   7  11      132.68      135.88      8.14 o
  -5   7  11       21.96        9.33     16.99 o
  -4   7  11        4.09        0.73      5.86 o
  -3   7  11      110.48       88.67      7.21 o
  -2   7  11       28.97       23.31     18.43 o
  -1   7  11        5.31       13.76     12.88 o
   0   7  11        1.60        0.93     16.12 o
   1   7  11        3.57       19.83     15.10 o
   2   7  11       43.29       60.03      6.89 o
   3   7  11       18.48       -1.95     16.53 o
   4   7  11        3.91       18.11     12.82 o
  -7   8  11        0.01       21.61     15.00 o
  -6   8  11       10.26       -2.17     19.05 o
  -5   8  11       54.37       57.78      6.99 o
  -3   8  11       55.11       54.89      7.04 o
  -2   8  11       33.76       39.33      6.38 o
  -1   8  11        2.45      -19.27     19.27 o
   0   8  11        0.30        3.00     11.31 o
   1   8  11        0.05       -9.78     16.00 o
   2   8  11        6.66        6.30     18.16 o
   3   8  11        1.76       -5.90      6.18 o
  -5   9  11        0.34       21.03     14.59 o
  -4   9  11       83.37      103.85      8.70 o
  -3   9  11        1.00       11.51     13.61 o
  -2   9  11       13.03       -9.78     21.05 o
  -1   9  11        3.98       12.44     18.09 o
   0   9  11       25.34       26.29      5.88 o
   1   9  11        7.71      -18.84     18.84 o
 -11   0  12        2.59        9.16     15.52 o
 -10   0  12       95.86      104.05      8.33 o
  -9   0  12       36.06       12.28     18.78 o
  -8   0  12       17.31       32.30     16.67 o
  -7   0  12       30.37       46.44      6.29 o
  -6   0  12       71.33       80.92      6.62 o
  -5   0  12       27.02       39.81      5.85 o
  -4   0  12        1.48       22.99     12.32 o
  -3   0  12        3.37       31.33      4.27 o
  -2   0  12       47.83       46.48      4.20 o
  -1   0  12      257.42      270.43     11.69 o
   0   0  12        8.01       12.08      4.23 o
   1   0  12     2934.27     3031.98     68.49 o
   2   0  12       69.47       56.53      6.36 o
   3   0  12     1622.26     1380.78     55.01 o
   4   0  12      952.93      958.02     35.38 o
   5   0  12      255.45      226.08     11.33 o
   6   0  12       11.42       24.30     20.33 o
 -11   1  12        1.46      -11.97     19.59 o
 -10   1  12        0.13      -18.68     18.68 o
  -9   1  12        0.12      -17.55     17.55 o
  -8   1  12       20.92        7.71      6.13 o
  -7   1  12       38.43       13.82     20.41 o
  -6   1  12        0.08       19.67     13.94 o
  -5   1  12      380.62      472.49     22.11 o
  -4   1  12      169.51      192.68      8.94 o
  -3   1  12        5.30       13.52      9.95 o
  -2   1  12       19.24       15.79     11.68 o
  -1   1  12       39.25       55.43      4.52 o
   0   1  12      113.73      122.80      7.95 o
   1   1  12        4.93        4.31     15.85 o
   2   1  12       39.15       50.87      6.14 o
   3   1  12       96.76      102.15      7.44 o
   4   1  12      118.83      116.77      8.44 o
   5   1  12       12.24       22.82      6.40 o
   6   1  12        5.88      -20.03     20.03 o
 -11   2  12       11.83      -23.35     24.20 o
 -10   2  12        4.05        2.43     17.01 o
  -9   2  12       66.61       83.58      7.87 o
  -8   2  12      176.54      190.79      8.72 o
  -7   2  12      192.63      164.44      8.52 o
  -6   2  12      320.12      353.73     16.26 o
  -5   2  12      100.60      110.55      6.42 o
  -4   2  12      351.95      355.41     18.17 o
  -3   2  12      294.98      263.46     15.48 o
  -2   2  12      218.69      186.53     10.36 o
  -1   2  12       50.77       90.36      5.44 o
   0   2  12       21.98       28.15      4.52 o
   1   2  12       26.59       32.54      5.42 o
   2   2  12       11.70        5.10     16.45 o
   3   2  12      133.41      123.88      8.22 o
   4   2  12       24.14       23.66     21.61 o
   5   2  12       31.75       41.77      7.46 o
   6   2  12       43.98       39.14     20.71 o
 -10   3  12        0.01       28.31     16.48 o
  -9   3  12      229.03      239.15     10.70 o
  -8   3  12       36.11       41.01      5.83 o
  -7   3  12      138.70      140.63      7.77 o
  -6   3  12       52.00       47.91      5.75 o
  -5   3  12      162.56      167.10      7.71 o
  -4   3  12       44.10       80.45      5.72 o
  -3   3  12      778.12      700.67     33.27 o
  -2   3  12       45.28       87.86      5.59 o
  -1   3  12       86.45       75.77      5.55 o
   0   3  12     1099.77     1143.02     31.51 o
   1   3  12       61.43       71.97      6.74 o
   2   3  12      126.05      134.65      7.90 o
   3   3  12       78.97       74.19      7.72 o
   4   3  12        1.70      -13.38     20.45 o
   5   3  12        8.15       -2.47     21.60 o
 -10   4  12        0.02       18.87     18.87 o
  -9   4  12        0.34       -9.59     14.78 o
  -8   4  12       42.07       30.88     17.84 o
  -7   4  12        7.82       11.31     13.05 o
  -6   4  12        7.03       27.77     14.33 o
  -5   4  12        0.05       -2.95     12.82 o
  -4   4  12        2.20       16.19     14.34 o
  -3   4  12      199.69      204.26     10.32 o
  -2   4  12       27.11       25.95     14.12 o
  -1   4  12      106.69      115.15      7.38 o
   0   4  12        4.06       -6.64     10.54 o
   1   4  12       12.69        9.17      6.31 o
   2   4  12        6.21      -18.18     18.18 o
   3   4  12        6.68        9.99     16.84 o
   4   4  12        8.99       37.51     19.60 o
   5   4  12        6.78       19.40     17.15 o
 -10   5  12       25.23       36.52      7.26 o
  -9   5  12       23.33       27.40      7.37 o
  -7   5  12       10.89       21.59     17.89 o
  -6   5  12        3.68       12.16     12.89 o
  -5   5  12       56.27       71.95      5.95 o
  -4   5  12      106.56      140.89      7.97 o
  -3   5  12       57.42      102.52      6.92 o
  -2   5  12        7.89      -11.44     15.90 o
  -1   5  12       42.68       29.68      5.76 o
   0   5  12       72.73       61.82      6.39 o
   1   5  12        2.85       -5.63     16.21 o
   2   5  12        4.46       -7.91     17.64 o
   3   5  12       31.87       34.80      6.51 o
   4   5  12        5.07        3.20      6.88 o
   5   5  12        0.00      -19.74     19.74 o
  -9   6  12       19.36       23.56     16.33 o
  -8   6  12       10.04       15.81     17.64 o
  -7   6  12        0.25        1.60      5.65 o
  -6   6  12        0.91       24.52     13.98 o
  -5   6  12        1.06       19.38      5.57 o
  -4   6  12      192.89      209.30     10.24 o
  -3   6  12      118.56      124.88      7.15 o
  -2   6  12      467.14      485.89     24.45 o
  -1   6  12      125.58      106.37      7.63 o
   0   6  12       58.36       52.15      4.58 o
   1   6  12       47.32       45.51      6.78 o
   2   6  12      118.71       92.00      7.78 o
   3   6  12       17.74       12.12     14.82 o
   4   6  12        0.41       13.67     18.51 o
  -8   7  12        8.35       12.13     18.66 o
  -7   7  12      151.66      156.74      9.16 o
  -6   7  12       42.18       60.54      6.55 o
  -5   7  12      313.58      343.05     15.53 o
  -4   7  12      145.30      172.53      8.57 o
  -3   7  12       63.94       91.18      7.28 o
  -2   7  12      217.67      233.22     11.30 o
  -1   7  12      105.79      113.53      8.11 o
   0   7  12       17.12        0.68     24.59 o
   1   7  12        0.02        9.71     14.94 o
   2   7  12       16.91       27.99     18.54 o
   3   7  12        9.05        6.18     14.72 o
  -7   8  12        0.15      -19.65     19.65 o
  -6   8  12       14.19       31.86     17.04 o
  -5   8  12        9.29        8.72     17.45 o
  -4   8  12       50.52        6.95     21.57 o
  -3   8  12       14.78       20.38      6.53 o
  -2   8  12       17.17       -4.61     22.38 o
  -1   8  12        0.01       16.41     15.36 o
   0   8  12        3.48       10.49     12.09 o
   1   8  12        0.47       20.47     14.76 o
   2   8  12        0.45      -10.99     17.14 o
  -5   9  12        9.37       -2.44     19.74 o
  -4   9  12        5.60       15.31     17.70 o
  -3   9  12        8.06       24.19     16.41 o
  -2   9  12        1.58      -15.41     16.64 o
  -1   9  12       26.54       36.31      7.15 o
   0   9  12        1.80       -3.70     15.69 o
 -11   1  13        2.96        7.15     14.90 o
 -10   1  13        3.24      -17.07     17.07 o
  -9   1  13       22.73       10.99     15.06 o
  -8   1  13       19.46       12.42      5.82 o
  -7   1  13       32.85       33.03     20.60 o
  -6   1  13       39.01       24.58     15.81 o
  -5   1  13       46.76       31.05     16.71 o
  -4   1  13       46.16       54.80      5.50 o
  -3   1  13       81.55       78.24      5.37 o
  -2   1  13      136.58      126.29      6.59 o
  -1   1  13      432.90      385.94     16.98 o
   0   1  13       65.31       66.54      4.28 o
   1   1  13       49.11       40.22      6.09 o
   2   1  13      277.13      247.81     13.76 o
   3   1  13       37.97       25.43      6.61 o
   4   1  13       15.16       20.42      6.46 o
   5   1  13        3.98       26.94     15.69 o
 -11   2  13        5.57       10.40     18.72 o
 -10   2  13        4.93        0.00     18.14 o
  -9   2  13        6.90        4.55     18.80 o
  -8   2  13      101.36       98.91      7.56 o
  -7   2  13       13.30       25.81      5.98 o
  -6   2  13       31.83       19.76     16.13 o
  -5   2  13      234.15      228.70     13.96 o
  -4   2  13      209.90      193.89     10.31 o
  -3   2  13      189.95      174.76      7.57 o
  -2   2  13       65.40       56.05      5.09 o
  -1   2  13       26.63       24.94      4.66 o
   0   2  13       42.85       20.71     12.48 o
   1   2  13      137.40      149.33      7.95 o
   2   2  13        1.11       20.20     12.59 o
   3   2  13       26.07       30.53     17.62 o
   4   2  13       57.44       60.62      7.86 o
   5   2  13        1.33      -10.19     23.61 o
 -10   3  13        0.00      -17.62     17.62 o
  -9   3  13        6.00       16.46      6.83 o
  -8   3  13       27.14       16.58     16.31 o
  -7   3  13       62.86       48.79      6.79 o
  -6   3  13       47.74       16.69     15.66 o
  -5   3  13       73.87       65.16      6.02 o
  -4   3  13        0.14      -14.33     14.33 o
  -3   3  13        1.70        7.97     12.61 o
  -2   3  13       59.04       56.79      5.38 o
  -1   3  13       42.00       10.24     13.95 o
   0   3  13       90.78       99.01      7.16 o
   1   3  13      242.98      224.31      9.66 o
   2   3  13      120.18      136.08      8.07 o
   3   3  13       17.77       23.34     13.58 o
   4   3  13        2.61       26.08     16.24 o
   5   3  13       86.82      115.08      8.97 o
 -10   4  13        8.67       11.09     21.09 o
  -9   4  13       39.10      -14.93     21.99 o
  -8   4  13        2.52        6.43     15.32 o
  -7   4  13        0.16        7.88     15.72 o
  -6   4  13        0.19       10.39     15.32 o
  -5   4  13       63.46       53.39      5.98 o
  -4   4  13      605.84      644.30     25.55 o
  -3   4  13      175.90      156.28      7.88 o
  -2   4  13        2.79       15.67     12.54 o
  -1   4  13        4.90       20.99     14.36 o
   0   4  13        4.47       -5.15     11.38 o
   1   4  13        4.58       -5.67     14.98 o
   2   4  13       24.46        0.00     20.65 o
   3   4  13        1.69       19.15     15.19 o
   4   4  13       27.11       39.78     20.80 o
   5   4  13       15.87        7.68     23.90 o
  -9   5  13       33.96       31.12     21.06 o
  -8   5  13        0.70       -4.47     15.15 o
  -7   5  13       21.25       12.46     19.00 o
  -6   5  13       44.23       34.99      5.83 o
  -5   5  13      115.60       93.25      6.69 o
  -4   5  13        5.10        1.73     15.35 o
  -3   5  13       64.73       64.65      6.09 o
  -2   5  13       12.34      -12.23     16.49 o
  -1   5  13        0.11       16.26     13.63 o
   0   5  13       34.11       23.56      6.39 o
   1   5  13       48.96       37.85     18.98 o
   2   5  13       45.40       56.13      7.46 o
   3   5  13        7.82        5.86      5.97 o
   4   5  13        0.11       14.68     17.99 o
  -9   6  13       52.37       63.50      8.75 o
  -8   6  13        9.90       -2.38     17.31 o
  -7   6  13      295.49      336.87     17.25 o
  -6   6  13      156.47      157.00      8.18 o
  -5   6  13       21.19        5.53     17.22 o
  -4   6  13        0.76        9.55     15.41 o
  -3   6  13       28.97       29.72      5.48 o
  -2   6  13       36.72       -1.96     19.70 o
  -1   6  13       64.94       65.55      6.79 o
   0   6  13        9.13       13.26     10.60 o
   1   6  13       54.83       39.79     21.23 o
   2   6  13        3.10      -17.77     17.77 o
   3   6  13       18.64       16.47     14.57 o
  -8   7  13       10.61      -19.39     19.39 o
  -7   7  13       30.15       38.73      7.03 o
  -6   7  13       57.98       40.70     20.44 o
  -5   7  13        0.28       14.41     16.09 o
  -4   7  13        0.02       -8.63     20.70 o
  -3   7  13        2.41       24.41     14.09 o
  -2   7  13       43.39       37.50     21.49 o
  -1   7  13        9.82       15.61     12.42 o
   0   7  13       15.20       13.07     13.71 o
   1   7  13        9.09      -15.61     16.33 o
   2   7  13       11.84      -20.43     20.43 o
  -6   8  13        7.60       26.03     17.22 o
  -5   8  13        0.02       -9.39     17.54 o
  -4   8  13        3.49        4.87     16.13 o
  -3   8  13       17.60       23.06     15.63 o
  -2   8  13        7.19        4.89     16.21 o
  -1   8  13       25.17      -22.06     22.06 o
   0   8  13       14.23       21.24     12.04 o
   1   8  13        1.14       17.16     16.91 o
  -4   9  13       21.52       37.37      7.42 o
  -3   9  13        0.06      -18.53     18.53 o
  -2   9  13        7.10       14.71      6.76 o
  -1   9  13        0.35       11.00     19.81 o
 -11   0  14      105.64      146.61      8.85 o
 -10   0  14      150.95      148.65      9.38 o
  -9   0  14      123.88      119.14      8.20 o
  -8   0  14       68.52       76.81      7.12 o
  -7   0  14      223.29      206.98     10.93 o
  -6   0  14       25.69       35.38      6.71 o
  -5   0  14       88.23      109.98      8.26 o
  -4   0  14       96.59      105.58      6.88 o
  -3   0  14       34.81       34.59      4.93 o
  -2   0  14      498.39      470.53     19.39 o
  -1   0  14      139.79      124.32      6.86 o
   0   0  14      132.58      128.71      5.42 o
   1   0  14       45.24       27.09      5.55 o
   2   0  14        0.44       21.20     15.59 o
   3   0  14      421.47      425.51     19.46 o
   4   0  14       66.40       66.13      7.28 o
   5   0  14        7.57       30.60     18.75 o
 -10   1  14       17.08      -16.68     20.91 o
  -9   1  14       21.58        9.07     23.36 o
  -8   1  14       55.11       16.32     18.91 o
  -7   1  14       21.10        9.77     19.06 o
  -6   1  14       91.61       42.70     22.65 o
  -5   1  14      222.60      219.74     11.18 o
  -4   1  14       12.98       23.28     14.12 o
  -3   1  14      121.30      116.56      6.09 o
  -2   1  14      159.14      186.48     10.43 o
  -1   1  14       47.94       56.34      5.18 o
   0   1  14       74.68       77.26      9.02 o
   1   1  14       10.30       18.59     14.84 o
   2   1  14       18.70       18.51     17.37 o
   3   1  14        9.12       -6.21     20.62 o
   4   1  14        0.03       11.16      5.85 o
   5   1  14        2.25        0.00     14.35 o
 -10   2  14        3.53       -7.50     17.83 o
  -9   2  14        0.04       -9.47     17.71 o
  -8   2  14      131.18      150.39      8.83 o
  -7   2  14       44.64       56.86      6.52 o
  -6   2  14      116.22      118.17      7.76 o
  -5   2  14       68.81      106.29      6.81 o
  -4   2  14        8.83       26.69     14.52 o
  -3   2  14      214.62      214.69      8.99 o
  -2   2  14       70.73       75.49      6.01 o
  -1   2  14       53.19       94.96      6.34 o
   0   2  14       30.38       34.64      6.51 o
   1   2  14      252.31      244.64     14.17 o
   2   2  14      172.34      169.01      8.97 o
   3   2  14      145.11      141.13      8.65 o
   4   2  14       22.69       12.20     20.52 o
   5   2  14       16.35       -5.42     22.67 o
 -10   3  14        0.88       10.73     15.65 o
  -9   3  14       26.26       32.06     21.08 o
  -8   3  14        3.82       17.36     16.23 o
  -7   3  14       17.95       29.84      6.67 o
  -6   3  14        6.58       -1.78     14.30 o
  -5   3  14       10.77       14.29     14.80 o
  -4   3  14       30.49       44.37      5.81 o
  -3   3  14       71.69       99.69      6.37 o
  -2   3  14       36.41       40.40      5.27 o
  -1   3  14        5.49       10.93     12.81 o
   0   3  14       30.79       19.99     13.44 o
   1   3  14        0.29       27.88     14.91 o
   2   3  14       13.48        8.58      6.78 o
   3   3  14        0.40        0.00     14.66 o
   4   3  14        0.02       -5.02     19.15 o
 -10   4  14        3.46      -11.39     21.31 o
  -9   4  14       18.48      -20.62     25.00 o
  -8   4  14        9.57       13.34     20.39 o
  -7   4  14        9.06       16.58     19.90 o
  -6   4  14       22.08       17.52      5.19 o
  -5   4  14       42.93       23.25     19.21 o
  -4   4  14      627.93      637.32     26.49 o
  -3   4  14      132.67      141.82      7.03 o
  -2   4  14      271.17      257.34     13.42 o
  -1   4  14        8.37        7.02     14.69 o
   0   4  14      106.82       89.12      5.37 o
   1   4  14        0.04      -19.45     19.45 o
   2   4  14        1.10        4.42      5.82 o
   3   4  14        0.22       -2.26     16.51 o
   4   4  14       11.48       28.84     16.78 o
  -9   5  14        0.01       -2.71     21.78 o
  -8   5  14        1.55       -2.31     20.36 o
  -7   5  14        0.22       10.85     16.67 o
  -6   5  14       20.00       26.25      5.57 o
  -5   5  14        1.93        7.11     15.52 o
  -4   5  14        5.40       20.22      5.67 o
  -3   5  14      345.66      320.77     16.19 o
  -2   5  14        4.60      -17.12     17.12 o
  -1   5  14       82.43       78.13      6.66 o
   0   5  14       79.93       89.27     32.17 o
   1   5  14       83.34       85.88      8.22 o
   2   5  14       76.09       61.74      8.07 o
   3   5  14       28.69       15.66     17.48 o
  -8   6  14       50.83        9.74     25.80 o
  -7   6  14       17.55       15.77      6.67 o
  -5   6  14      124.15      126.71      7.71 o
  -4   6  14        0.00       30.55     17.63 o
  -3   6  14        3.12       27.42     14.66 o
  -2   6  14       76.66       85.81      7.41 o
  -1   6  14        0.00       17.13     16.03 o
   0   6  14        9.89       17.79     17.74 o
   1   6  14        3.23      -17.41     18.97 o
   2   6  14       20.11       -4.29     17.93 o
   3   6  14       21.96       25.99      5.90 o
  -7   7  14        0.38       -9.98     16.53 o
  -6   7  14       38.99       36.25      6.59 o
  -5   7  14       16.27       12.97     17.56 o
  -4   7  14       18.47       11.49     18.50 o
  -3   7  14       61.56       51.93      6.82 o
  -2   7  14      156.11      175.05      9.61 o
  -1   7  14        4.27       18.85     16.68 o
   0   7  14        4.11       14.33     10.82 o
   1   7  14       15.50       16.46     19.75 o
   2   7  14        8.72       -2.23     17.90 o
  -6   8  14        0.37        0.00     14.96 o
  -5   8  14        0.68      -17.07     20.55 o
  -4   8  14        0.57        0.00     20.75 o
  -3   8  14        0.03      -12.25     14.90 o
  -2   8  14        0.20       -5.13     17.46 o
  -1   8  14        3.23        0.00     15.75 o
   0   8  14       13.19       -0.02     12.54 o
 -10   1  15        9.98        9.72     17.51 o
  -9   1  15        5.19       21.06     15.71 o
  -8   1  15        3.93        4.29     15.11 o
  -7   1  15       16.02       17.18      6.61 o
  -6   1  15       24.68       27.92     19.09 o
  -5   1  15       11.32       22.35     15.28 o
  -4   1  15      469.73      499.68     23.16 o
  -3   1  15      102.26       99.82      6.38 o
  -2   1  15      450.69      390.46     15.78 o
  -1   1  15        8.76       16.59     13.74 o
   0   1  15      190.49      176.05     13.27 o
   1   1  15        5.61        1.81     14.16 o
   2   1  15       44.76       25.63     20.03 o
   3   1  15       57.93       55.58      7.24 o
   4   1  15        1.18        7.46     17.74 o
 -10   2  15        1.26        5.12      6.21 o
  -9   2  15        7.18       19.46     18.20 o
  -8   2  15       80.27       84.00      7.45 o
  -7   2  15       36.07       42.66      6.96 o
  -6   2  15       92.43       91.74      7.59 o
  -5   2  15        4.81       13.63     15.23 o
  -4   2  15      357.65      350.11     15.95 o
  -3   2  15        0.01       -5.91     12.18 o
  -2   2  15        9.57        1.48     13.24 o
  -1   2  15      122.15      114.45      7.07 o
   0   2  15        3.85       -5.71     11.57 o
   1   2  15       86.15       98.93      7.96 o
   2   2  15       68.09       74.76      7.55 o
   3   2  15        6.01        9.15     17.43 o
   4   2  15       15.52       16.09      6.75 o
 -10   3  15        2.17       13.69     16.19 o
  -9   3  15      159.04      203.31     10.85 o
  -8   3  15       24.61        9.00     19.62 o
  -7   3  15        7.58       -2.12     21.22 o
  -6   3  15       14.80       -1.84     14.22 o
  -5   3  15        2.28      -15.59     15.59 o
  -4   3  15       83.09       64.40      6.64 o
  -3   3  15      152.46      137.57      7.25 o
  -2   3  15        1.69       -9.71     14.29 o
  -1   3  15       33.89       26.58      5.58 o
   0   3  15        1.85       15.77     12.87 o
   1   3  15       53.56       52.48      7.46 o
   2   3  15       15.27        4.50     18.52 o
   3   3  15       12.02       16.76     18.71 o
   4   3  15       27.76       36.95      7.70 o
 -10   4  15       16.26       29.03     22.09 o
  -9   4  15       22.90       32.08     19.64 o
  -8   4  15       11.99      -13.93     20.50 o
  -7   4  15        3.05       -2.16     15.77 o
  -6   4  15       13.15        0.00     16.32 o
  -5   4  15      408.74      369.65     17.96 o
  -4   4  15      208.35      214.87     11.49 o
  -3   4  15        2.88        1.69     13.87 o
  -2   4  15        0.63       -1.83     13.31 o
  -1   4  15        6.88       -3.74     14.22 o
   0   4  15        2.07        8.19     11.93 o
   1   4  15      360.78      385.40     22.02 o
   2   4  15        0.15        4.82     17.03 o
   3   4  15        0.45       -7.21     17.15 o
  -9   5  15       25.38       34.67      8.37 o
  -8   5  15        4.16        1.51      6.30 o
  -7   5  15       27.63       29.47     20.89 o
  -6   5  15       68.24       57.22      6.59 o
  -5   5  15       40.03       45.30      5.81 o
  -4   5  15       51.71       30.22      6.70 o
  -3   5  15       11.33       31.97     16.50 o
  -2   5  15       18.55       22.01     18.24 o
  -1   5  15        8.28      -16.52     18.69 o
   0   5  15        5.04       14.31     12.36 o
   1   5  15       22.46       26.84     23.02 o
   2   5  15        0.63       -9.67     23.20 o
   3   5  15       45.72       44.76     22.48 o
  -8   6  15       20.11       20.42     21.05 o
  -7   6  15        0.42       -2.39     16.38 o
  -6   6  15       77.24       78.06      7.60 o
  -5   6  15        1.41      -10.34     18.36 o
  -4   6  15        0.08       -2.17     12.87 o
  -3   6  15        2.58       22.72     15.86 o
  -2   6  15       71.89       67.31      7.38 o
  -1   6  15        1.53       -6.83     19.71 o
   0   6  15       78.08       85.25      5.73 o
   1   6  15        0.86      -20.67     20.67 o
   2   6  15        0.03       -6.57     16.54 o
  -7   7  15        1.10        0.00     20.99 o
  -6   7  15        6.59      -14.06     16.25 o
  -5   7  15        0.28       -2.29     14.65 o
  -4   7  15       13.37        0.00     18.80 o
  -3   7  15        0.00       11.63     14.89 o
  -2   7  15        0.57       -9.86     17.42 o
  -1   7  15        1.17       -2.53     18.33 o
   0   7  15        3.04        9.35      5.77 o
   1   7  15        3.53       15.21     16.10 o
  -5   8  15        7.39      -19.58     19.58 o
  -4   8  15        3.30      -13.72     19.20 o
  -3   8  15        0.26       -5.19     15.09 o
  -2   8  15       18.19       24.81     23.90 o
  -1   8  15        5.55      -19.45     20.24 o
 -10   0  16       71.32       64.20      8.04 o
  -9   0  16       43.28       14.01     19.82 o
  -8   0  16       10.43       30.57     16.36 o
  -7   0  16       56.10       66.88      7.23 o
  -6   0  16      120.09      114.39      8.17 o
  -5   0  16        8.02       30.39     15.69 o
  -4   0  16       39.50       44.80      5.75 o
  -3   0  16       15.48        1.48     14.04 o
  -2   0  16       29.06       14.24     15.75 o
  -1   0  16      398.87      449.01     20.18 o
   0   0  16        3.87      -13.19     13.19 o
   1   0  16       56.43       59.89      6.10 o
   2   0  16      426.98      406.01     24.59 o
   3   0  16       62.81       69.67      7.14 o
   4   0  16        2.42       25.36     17.20 o
 -10   1  16       80.95       66.51      8.43 o
  -9   1  16       10.62       21.69     19.13 o
  -8   1  16       96.58       87.86      8.35 o
  -7   1  16        6.91       27.69     16.63 o
  -6   1  16      112.52      106.15      7.89 o
  -5   1  16       17.60       34.30      7.02 o
  -4   1  16      361.80      449.79     23.04 o
  -3   1  16       70.05      123.95      7.35 o
  -2   1  16      421.37      469.85     21.85 o
  -1   1  16        7.42       21.79      5.46 o
   0   1  16        0.06       -8.61     15.55 o
   1   1  16        0.14       -9.71     17.90 o
   2   1  16       48.97       31.14      6.99 o
   3   1  16       63.88       69.52      7.45 o
   4   1  16        2.01       15.38     18.85 o
 -10   2  16        4.42      -12.99     17.05 o
  -9   2  16        2.30        7.52     15.67 o
  -8   2  16        5.53       15.76     17.60 o
  -7   2  16       33.92       34.18     18.62 o
  -6   2  16       10.98       34.81     17.72 o
  -5   2  16        3.29      -10.78     15.86 o
  -4   2  16      144.47      134.60      7.65 o
  -3   2  16      214.20      224.21     14.30 o
  -2   2  16        0.63      -11.26     14.12 o
  -1   2  16       64.80       62.73      6.45 o
   0   2  16       38.69       36.47      5.75 o
   1   2  16        0.24        4.37     15.45 o
   2   2  16       15.05        9.17      5.95 o
   3   2  16        7.12       26.34     16.43 o
 -10   3  16        3.95        5.55     19.64 o
  -9   3  16       20.39       15.62     21.12 o
  -8   3  16        0.01        8.07      5.81 o
  -7   3  16        0.89       -2.17     14.91 o
  -6   3  16       12.96       30.83     16.12 o
  -5   3  16       12.87       10.68     17.42 o
  -4   3  16       53.96       70.01      6.57 o
  -3   3  16       24.35       24.94      5.69 o
  -2   3  16       16.83       12.15     15.45 o
  -1   3  16        7.86       16.75     15.45 o
   0   3  16        0.99       17.41     13.15 o
   1   3  16       18.05        9.93     20.75 o
   2   3  16        0.63       12.08     16.57 o
   3   3  16       36.66       48.73      7.81 o
  -9   4  16        9.03       24.68     20.70 o
  -8   4  16        9.23        5.95      6.45 o
  -7   4  16       20.08       25.69      6.13 o
  -6   4  16        0.38       11.95     10.90 o
  -5   4  16      195.35      215.71     11.36 o
  -4   4  16        1.20       23.55      6.32 o
  -3   4  16        3.29       18.27     12.40 o
  -2   4  16      114.92       93.62      7.34 o
  -1   4  16        0.11        0.00      5.42 o
   0   4  16        1.04       -7.47     13.72 o
   1   4  16       77.33       74.07      9.44 o
   2   4  16        1.33        0.00     19.29 o
   3   4  16        0.97       17.75     16.63 o
  -9   5  16       11.68        2.84     22.29 o
  -8   5  16        1.94        0.00     17.17 o
  -7   5  16        6.82       27.87     18.88 o
  -6   5  16        0.93       -6.33     18.28 o
  -5   5  16       34.85       36.58      6.41 o
  -4   5  16       41.05       51.80      6.61 o
  -3   5  16      224.09      231.11     11.04 o
  -2   5  16       60.66       38.84     21.79 o
  -1   5  16      181.58      172.73     11.18 o
   0   5  16       34.05       37.13      5.50 o
   1   5  16        0.31       25.09     21.06 o
   2   5  16        0.04       31.15     20.09 o
  -8   6  16        0.76      -17.70     17.70 o
  -7   6  16       11.50       20.01     18.73 o
  -6   6  16        0.89       11.53     16.82 o
  -5   6  16        8.91       19.60     18.09 o
  -4   6  16       81.39       94.93      8.34 o
  -3   6  16       13.46      -22.70     22.70 o
  -2   6  16        1.50       -4.77     19.01 o
  -1   6  16        0.14       17.31     16.22 o
   0   6  16        5.79       16.37     13.22 o
   1   6  16       12.58       -7.30     21.05 o
  -6   7  16        3.99        9.93     17.88 o
  -5   7  16        2.32        4.82      6.07 o
  -4   7  16        5.52       17.92     15.58 o
  -3   7  16        0.49        9.82     16.64 o
  -2   7  16        3.28       10.60     17.95 o
  -1   7  16        0.00       13.69      6.17 o
   0   7  16        1.78       -0.07     12.83 o
  -3   8  16        0.07      -18.64     18.64 o
 -10   1  17       38.24       40.18      7.24 o
  -9   1  17       66.42       60.91      8.16 o
  -8   1  17       58.73       29.18     25.27 o
  -7   1  17        1.70       -2.15     16.55 o
  -6   1  17       65.86       25.43     19.84 o
  -5   1  17       64.63       63.01      7.11 o
  -4   1  17       52.42       56.89      6.78 o
  -3   1  17      273.18      231.18     13.02 o
  -2   1  17      122.57      130.24      7.47 o
  -1   1  17      110.39      105.17      7.64 o
   0   1  17       86.63       98.25      5.68 o
   1   1  17        1.34       12.48     16.11 o
   2   1  17        9.09       12.88     19.65 o
   3   1  17        4.96      -19.50     19.50 o
 -10   2  17        0.58      -18.48     21.30 o
  -9   2  17       10.11        9.54      6.70 o
  -8   2  17       16.03       -6.89     21.41 o
  -7   2  17        7.81      -17.50     18.32 o
  -6   2  17       82.15       98.94      7.33 o
  -5   2  17       75.44       72.38      6.84 o
  -4   2  17       38.99       45.06      6.11 o
  -3   2  17       61.45       55.98      6.36 o
  -2   2  17       21.17       31.73     16.16 o
  -1   2  17       66.44       70.61      6.30 o
   0   2  17       19.18       20.82      8.64 o
   1   2  17      163.46      162.24     10.19 o
   2   2  17        2.70       13.94     16.09 o
   3   2  17       12.81        9.20      6.91 o
  -9   3  17        4.32       13.26     18.17 o
  -8   3  17       14.05       -9.43     15.63 o
  -7   3  17        5.28        2.21     18.16 o
  -6   3  17       11.44        8.00     16.72 o
  -5   3  17      252.21      216.01      9.22 o
  -4   3  17      101.41      117.87      7.81 o
  -3   3  17       24.69       26.89      5.83 o
  -2   3  17        1.31       -5.66     17.60 o
  -1   3  17        7.04        3.29      5.28 o
   0   3  17       12.54       18.78     10.35 o
   1   3  17        1.19       25.03     22.09 o
   2   3  17        7.06        1.29      7.27 o
  -9   4  17       13.84       22.32     21.98 o
  -8   4  17        5.43        9.75     18.56 o
  -7   4  17        0.01       23.09     12.20 o
  -6   4  17        0.23      -16.35     16.35 o
  -5   4  17       19.62       11.80     15.24 o
  -4   4  17      144.28      169.46      8.82 o
  -3   4  17       22.72       11.77     16.63 o
  -2   4  17       38.73       48.40      6.81 o
  -1   4  17       90.51      106.01      7.97 o
   0   4  17       83.04       75.54     35.63 o
   1   4  17       11.51       15.77     20.20 o
   2   4  17        2.97       -2.83     23.80 o
  -8   5  17        8.59       -5.09     18.35 o
  -7   5  17       11.45       -7.27     18.32 o
  -6   5  17        2.15       11.05     15.17 o
  -5   5  17       11.57       -2.12     18.49 o
  -4   5  17       66.17       74.52      7.54 o
  -3   5  17      128.13      118.34      8.24 o
  -2   5  17       43.89       55.58      7.16 o
  -1   5  17       17.83       -4.80     20.89 o
   0   5  17       10.84       20.99     15.22 o
   1   5  17        0.30      -16.07     25.11 o
  -7   6  17        9.73       22.84     19.18 o
  -6   6  17       11.91        9.63     17.34 o
  -5   6  17        6.51       16.12     14.00 o
  -4   6  17       28.01       34.32      6.93 o
  -3   6  17        6.89        1.78      6.36 o
  -2   6  17        4.97       -5.12     21.48 o
  -1   6  17        0.02        7.89     18.77 o
   0   6  17       11.82       15.53      8.60 o
  -6   7  17        0.62       15.47     14.13 o
  -5   7  17        0.19       -5.06     14.74 o
  -4   7  17        2.31       24.83     19.71 o
  -3   7  17        2.24        2.65     19.56 o
  -2   7  17        2.77       11.27     20.30 o
  -1   7  17        0.07      -19.22     19.22 o
 -10   0  18        1.03       25.64     20.32 o
  -9   0  18       38.79       30.29      7.48 o
  -8   0  18        1.77       -4.40     17.55 o
  -7   0  18      701.96      744.47     32.82 o
  -6   0  18      118.18      120.98      8.05 o
  -5   0  18      425.90      442.96     24.99 o
  -4   0  18      711.96      705.13     29.43 o
  -3   0  18      969.80     1092.80     52.33 o
  -2   0  18      124.42      114.74      8.78 o
  -1   0  18        4.99        2.47     18.39 o
   0   0  18       52.35       56.78     25.87 o
   1   0  18       42.73       30.56     19.00 o
   2   0  18        0.06       -8.52     17.56 o
 -10   1  18       38.12       39.77     22.03 o
  -9   1  18        2.28      -19.50     19.50 o
  -8   1  18       27.43       34.20     17.21 o
  -7   1  18        1.27       13.07     16.90 o
  -6   1  18        1.07      -19.12     19.12 o
  -5   1  18       24.69       24.26      6.38 o
  -4   1  18       15.94       22.19     16.95 o
  -3   1  18        7.63        7.42     16.18 o
  -2   1  18       17.06      -13.54     17.65 o
  -1   1  18        3.36       -2.12     15.46 o
   0   1  18       16.11       13.12     13.31 o
   1   1  18       16.26       30.53     17.99 o
   2   1  18      111.45      104.37      8.29 o
  -9   2  18        0.10       -5.12     18.47 o
  -8   2  18        4.47       20.85     16.56 o
  -7   2  18        0.23        5.26      6.40 o
  -6   2  18        3.84        6.05     17.42 o
  -5   2  18        2.14       17.55     18.82 o
  -4   2  18      117.76      135.94      7.86 o
  -3   2  18        5.19        5.67     16.99 o
  -2   2  18       10.75       11.94      5.59 o
  -1   2  18       27.93       35.49      6.21 o
   0   2  18        2.36      -12.98     22.18 o
   1   2  18       13.39       10.22     19.45 o
   2   2  18       24.37       23.99     18.27 o
  -9   3  18        1.32        5.40     21.23 o
  -8   3  18       13.18        7.13     20.56 o
  -7   3  18        4.62        7.66      6.09 o
  -6   3  18       53.22       59.15      7.34 o
  -5   3  18        2.73       17.54     18.18 o
  -4   3  18       92.35      106.92      8.19 o
  -3   3  18        5.29       10.84      5.31 o
  -2   3  18       22.95       35.52     19.70 o
  -1   3  18        0.30       11.39      6.05 o
   0   3  18        1.64       -2.26     13.95 o
   1   3  18        0.98       27.79     22.05 o
   2   3  18        0.53        5.37     18.98 o
  -8   4  18        3.68      -19.27     19.27 o
  -7   4  18        0.50      -11.75     19.25 o
  -6   4  18       21.79       20.83      5.80 o
  -5   4  18        0.57       14.43     16.90 o
  -4   4  18        0.72       24.05     19.18 o
  -3   4  18        0.95       10.53     15.32 o
  -2   4  18       26.46       46.56      7.21 o
  -1   4  18       16.34       33.28     19.61 o
   0   4  18        5.27        4.31     14.44 o
   1   4  18        0.02        7.20     26.92 o
  -8   5  18        5.26      -12.92     19.16 o
  -7   5  18       12.96        9.82     19.66 o
  -6   5  18        0.38       -2.29     15.77 o
  -5   5  18        1.67       13.16     17.00 o
  -4   5  18        0.33      -20.08     20.08 o
  -3   5  18       14.12       -9.27     19.08 o
  -2   5  18        6.87        3.77      6.67 o
  -1   5  18        8.50       33.64     19.20 o
   0   5  18        3.04      -12.90     15.81 o
  -6   6  18       25.73        4.98     19.61 o
  -5   6  18       32.66       12.09     16.59 o
  -4   6  18       16.17       28.89     20.19 o
  -3   6  18        8.15       -2.55     19.59 o
  -2   6  18        4.89      -19.62     19.62 o
  -1   6  18        0.16       -8.51     17.75 o
  -9   1  19       13.00       -5.05     19.21 o
  -8   1  19        1.04       15.76     15.76 o
  -7   1  19       56.79       56.89      6.98 o
  -6   1  19       59.07       58.40      6.88 o
  -5   1  19      226.68      193.64      9.83 o
  -4   1  19       37.78       50.66      6.28 o
  -3   1  19        0.49       -2.14     17.15 o
  -2   1  19        1.98       11.23     17.26 o
  -1   1  19        0.00       -2.13      6.26 o
   0   1  19        4.45       -2.64     23.63 o
   1   1  19       39.10       38.46     20.60 o
  -9   2  19        0.57       20.84     16.06 o
  -8   2  19        4.32      -22.36     22.36 o
  -7   2  19       15.02      -17.83     17.83 o
  -6   2  19        0.14       31.48     18.90 o
  -5   2  19       16.56       19.20      6.05 o
  -4   2  19       23.07       14.50     14.50 o
  -3   2  19        6.33      -12.44     16.05 o
  -2   2  19       13.49      -17.71     17.71 o
  -1   2  19       17.57       22.95     19.20 o
   0   2  19       29.58       37.18     13.42 o
   1   2  19       11.22      -16.19     20.89 o
  -8   3  19       26.17       28.63     19.38 o
  -7   3  19       15.94       23.04     18.45 o
  -6   3  19        2.93       21.28     17.02 o
  -5   3  19      100.33      115.09      8.12 o
  -4   3  19      206.77      205.15     11.03 o
  -3   3  19        0.00        2.18     14.31 o
  -2   3  19        8.53       -4.49     18.84 o
  -1   3  19        0.32       12.02     17.49 o
   0   3  19        6.06       18.34     15.71 o
   1   3  19        1.66       33.62     24.25 o
  -8   4  19       21.31      -12.32     23.53 o
  -7   4  19        0.08       -7.17     17.05 o
  -6   4  19       12.49        4.46     17.60 o
  -5   4  19       16.73       21.65     14.70 o
  -4   4  19        0.40       11.73     16.09 o
  -3   4  19        1.57      -20.43     21.16 o
  -2   4  19        0.10        2.47     22.01 o
  -1   4  19       24.87       18.02     18.02 o
   0   4  19       72.33       81.45     10.07 o
  -7   5  19        0.23      -15.06     20.38 o
  -6   5  19        5.94      -18.78     18.78 o
  -5   5  19       42.68       -9.32     20.04 o
  -4   5  19        8.15       15.12     17.47 o
  -3   5  19       17.76       -4.93     19.71 o
  -2   5  19        5.25        8.08     20.33 o
  -1   5  19        0.65       14.07     16.64 o
  -5   6  19       14.46       30.47     16.46 o
  -4   6  19        0.31       27.81     17.60 o
  -3   6  19       36.69       29.76     20.76 o
  -9   0  20       41.59       28.88      7.02 o
  -8   0  20       34.76       48.69      6.66 o
  -7   0  20        6.76      -18.52     18.52 o
  -6   0  20      146.68      146.73      8.45 o
  -5   0  20        1.54       -6.64     19.20 o
  -4   0  20        5.94      -20.88     21.85 o
  -3   0  20       20.80       33.95     27.06 o
  -2   0  20       11.19       15.82     18.73 o
  -1   0  20        2.07        3.29     20.12 o
   0   0  20        3.63       25.80     21.37 o
   1   0  20       37.88       24.20     20.76 o
  -9   1  20        0.54       -2.60     21.85 o
  -8   1  20        1.50      -19.37     19.37 o
  -7   1  20       25.98       -4.49     23.77 o
  -6   1  20       31.02       34.25     19.37 o
  -5   1  20        0.06       -6.85     20.59 o
  -4   1  20        0.11       19.23     20.69 o
  -3   1  20        6.05       -2.57     20.63 o
  -2   1  20        2.15        3.00      6.95 o
  -1   1  20        0.99      -21.07     21.07 o
   0   1  20        1.00        2.96     23.19 o
  -8   2  20       14.51       11.81     18.15 o
  -7   2  20       38.83       44.92      6.91 o
  -6   2  20       28.84       24.37     19.43 o
  -5   2  20       29.59        6.86     19.81 o
  -3   2  20      100.63       91.15      8.25 o
  -2   2  20       21.07       45.53      6.86 o
  -1   2  20        6.04        0.00     23.49 o
   0   2  20        0.68        1.54     16.89 o
  -8   3  20        0.16        7.28     20.99 o
  -7   3  20        4.01      -14.24     17.44 o
  -6   3  20        0.07       -6.81     16.19 o
  -5   3  20        6.38       13.49     12.32 o
  -4   3  20       11.92      -19.50     22.08 o
  -3   3  20       11.31        4.72     19.50 o
  -2   3  20       14.32       12.52     20.16 o
  -1   3  20        0.41       -5.27     16.68 o
   0   3  20       26.34       -3.16     35.17 o
  -7   4  20        0.00       14.49     14.49 o
  -6   4  20       12.87       -4.63     17.61 o
  -5   4  20       11.36      -18.71     18.71 o
  -4   4  20        0.79        0.00     20.61 o
  -3   4  20        2.49       -9.88     18.45 o
  -2   4  20       19.96       16.29      7.75 o
  -1   4  20        1.96        0.00     16.98 o
  -6   5  20       85.85       87.85      8.39 o
  -5   5  20        1.04       29.30     16.92 o
  -4   5  20        4.05       -5.43     15.81 o
  -3   5  20       15.23       10.72     22.40 o
  -8   1  21       30.54       27.92      7.34 o
  -7   1  21       21.01       26.83      7.20 o
  -6   1  21        1.87       24.28     15.35 o
  -5   1  21        6.99       16.17     22.88 o
  -4   1  21        7.43        2.99     25.56 o
  -3   1  21        5.42       18.68     21.54 o
  -2   1  21        0.02       12.81     23.08 o
  -1   1  21        0.30       22.99     22.99 o
  -8   2  21       16.56       -9.98     20.57 o
  -7   2  21        0.17        9.92     18.89 o
  -6   2  21        0.52        7.33     18.44 o
  -5   2  21        6.38       10.36     18.66 o
  -4   2  21        0.98       27.41     18.60 o
  -3   2  21        3.24        0.00     21.40 o
  -2   2  21       54.30       57.64      9.29 o
  -1   2  21       12.35       20.68     21.90 o
  -7   3  21        5.13       -2.48     14.71 o
  -6   3  21        8.15        9.74     17.56 o
  -5   3  21       50.33       62.47      7.70 o
  -4   3  21        0.30        0.00     18.85 o
  -3   3  21        8.05       -2.66     18.29 o
  -2   3  21        0.39      -13.93     19.51 o
  -6   4  21        8.87       17.19     14.93 o
  -5   4  21       41.82       33.71      7.30 o
  -4   4  21       49.09       42.01      8.22 o
  -3   4  21        1.59       10.86     15.84 o
  -7   0  22       28.39       11.33     19.90 o
  -6   0  22       42.25       39.74     26.33 o
  -5   0  22        3.01       46.12     24.85 o
  -4   0  22        0.87       14.18     24.06 o
  -3   0  22       23.65      -10.64     28.18 o
  -2   0  22        4.10      -30.07     30.07 o
  -7   1  22        6.12       17.14      6.75 o
  -6   1  22        9.98      -12.05     24.82 o
  -5   1  22        0.14       -3.50     28.11 o
  -4   1  22       23.20       21.41     27.64 o
  -3   1  22        2.99        7.13     26.71 o
  -2   1  22        0.25       40.35     23.48 o
  -6   2  22        7.83        0.00     22.43 o
  -5   2  22       13.47       18.88     25.57 o
  -4   2  22        6.70       39.12     21.14 o
  -3   2  22        0.10       26.60     20.51 o
  -5   3  22       14.33        8.57     21.57 o
  -4   3  22        2.24      -25.98     25.98 o
 
